# Supplementary material for: In Vitro Effects of Arthrocen, an Avocado/Soy Unsaponifiables Agent, on Inflammation and Global Gene Expression in Human Monocytes
Source: Int J Chem. Author manuscript; Available in PMC 2018 Apr 17. (PMC5903287; doi:10.5539/ijc.v9n4p31)
Supplement: Table 1 [file NIHMS956886-supplement-Table_1.xls]

## Sheet: Protein Array All Raw Data
	Arthrocen	LPS
Samples 1-3	-	-
Samples 4-6	+	-
Samples 7-9	-	+
Samples 10-12	+	+
(-) Indicates Absence of Compound
(+) Indicates Presence of Compound
(pg/ml)	Sample 1	Sample 2	Sample 3	Sample 4	Sample 5	Sample 6	Sample 7	Sample 8	Sample 9	Sample 10	Sample 11	Sample 12
BLC	0	0	0	0	0	0	0	0	0	0	0	0
Eotaxin	0	0	7.83166	0	0	0	9.74134	0.149534	6.60216	0	0	0
Eotaxin-2	0	0	0	0	0	0	0	0	0	0	0	0
G-CSF	0	0	0	0	0	0	2.70919	1.51659	1.17839	0	0	0
GM-CSF	0	0	1.0883	0	0	0	0	0	0	0	0	0
I-309	0	0	0	0	0	0	0	0	0	0	0	0
ICAM-1	0	0	0	0	0	0	0	0	0	0	0	0
IFNg	0.172976	0	0.218403	0.556626	0.363839	0	0	0	0	0	0	0
IL-1a	0	0	0	0	0	0	0	0	0	0	0	0
IL-1b	0	0	0	0	0	0	0	0	0	0	0	0
IL-1ra	27.3005	6.12754	25.2073	17.7515	12.8003	5.25433	3.29002	0	0	0	20.3706	13.3596
IL-2	1.37668	2.96241	0.277326	0	0	0.909199	0	0	0	0.728389	0	0
IL-4	0	0	0	0	0	0	0	0	0	0	0	0
IL-5	0	0	5.68454	0	7.84136	0	10.4892	0	0	0	0	7.42915
IL-6	3118.93	3509.22	3025.04	2366.06	2837.43	2817.72	3224.41	2318.57	2553.64	2697.33	2477.3	2538.9
IL-6R	0	0	0	0	0	0	0	0	0	0	0	0
IL-7	0	1.54148	0	0	0	0	2.4528	0	0	0	0	0
IL-8	7.9638	8.03697	3.08627	12.7385	5.20478	5.55495	59.7925	107.622	49.502	83.2502	58.6967	58.102
IL-10	0.261475	0	0.143327	0	0.63544	0	1.61547	0	0	0	0.0210771	2.19171
IL-11	0	0	0	0	0	0	0	7.3056	10.2703	0	0	0
IL-12p40	0	0	0	0	0	0	0	0	0	0	0	0
IL-12p70	0.127366	0.11652	0.588631	0	0.293838	0.137368	0.0340104	0.263238	0	0.363065	0	0.484229
IL-13	0.315222	0	0	0.549056	0.369728	0	0.256192	0	0	0.0934631	0	0
IL-15	10.5189	0	9.03147	2.38395	12.8827	0	0	0	0	0	1.51768	0
IL-16	0	0	0	0	0	0	0	0	0	0	0	111.307
IL-17	0	0	0	0	0	0	0	0	0	0	0	0
MCP-1	522.416	354.821	508.197	480.157	439.88	413.855	410.842	420.843	404.837	414.981	493.374	422.83
MCSF	6.22072	0	10.8868	2.81781	1.97389	1.07776	5.73253	3.88801	0	4.51971	3.13966	6.54234
MIG	0	42.0173	139.613	0	41.8094	22.8255	0	0	0	0	0	0
MIP-1a	0	0	0	0	0	0	0	0	0	0	0	0
MIP-1b	0	0	0	0	0	0	0	0	0	0	0	0
MIP-1d	0	0	0	0	0	0	0	0	0	0	0	0
PDGF-BB	0	0	0	0	0	0	0	0	0	0	0	0
RANTES	30.1723	9.77925	24.6575	6.21205	6.49955	6.38105	655.971	479.536	541.334	84.6389	86.7392	117.857
TIMP-1	5643.78	4856.93	5580.47	5557.04	5510.4	5472.02	4356.58	5272.98	5092.22	5554.56	5302.73	4427.23
TIMP-2	15758.4	15403.4	16182.4	16969.8	14954.2	16895.2	14917.7	14579.7	14691.4	15782.9	17138.8	11314.1
TNFa	11.895	0	5.81709	0	0	0	0	0	6.33334	0	0	75.5726
TNFb	18.9449	0	0	2.15146	0	32.292	0	6.52156	0	10.3791	3.4853	0
TNF RI	1371.28	1087.39	1468.64	1844.77	1510.97	1843.51	1627.07	1371	1189.53	1446.57	1343.17	805.47
TNF RII	3.8185	0	1.2213	20.4923	4.78248	19.7766	1.69639	2.03083	3.17048	24.4333	4.46252	28.209

## Sheet: p-values for indicated comparisons in Figures 1-4
Cytokine/Chemokine	-LPS,-Arthrocen vs. -LPS,+Arthrocen	-LPS,-Arthrocen vs. +LPS,-Arthrocen	-LPS,-Arthrocen vs. +LPS,+Arthrocen	+LPS,-Arthrocen vs. +LPS,+Arthrocen
Eotaxin	0.0134
ICAM-1		0.005
IL-1ra			0.0494
IL-6R		0.0493
IL-8				0.001
MCP-1				0.001
MIP-1a		0.001
MIP-1b		0.001
RANTES	0.0297
TIMP-2	0.0147	0.001
TNF RI	0.001
TNF RII	0.001
