# Supplementary material for: In Vitro Effects of Arthrocen, an Avocado/Soy Unsaponifiables Agent, on Inflammation and Global Gene Expression in Human Monocytes
Source: Int J Chem. Author manuscript; Available in PMC 2018 Apr 17. (PMC5903287; doi:10.5539/ijc.v9n4p31)
Supplement: Table 2 [file NIHMS956886-supplement-Table_2.xls]

## Sheet: Sample Labels
	Arthrocen	LPS
THP1	-	-
THP2	+	-
THP3	-	+
THP4	+	+
(-) Indicates Absence of Compound
(+) Indicates Presence of Compound

## Sheet: THP1_THP2_cds_exp_down
test_id	gene_id	gene	locus	sample_1	sample_2	status	value_1	value_2	log2(fold_change)	test_stat	p_value	q_value	significant
P3127	XLOC_002140	CCT3	chr1:156278751-156316785	THP1	THP2	OK	67.9896	11.0439	-2.62206	-3.22344	0.00045	0.00863937	yes
P12491	XLOC_009699	ZNF276	chr16:89773512-89883065	THP1	THP2	OK	6.58379	1.22625	-2.42467	-2.37935	0.0024	0.0320475	yes
P7113	XLOC_005255	BUD13	chr11:116618885-116643714	THP1	THP2	OK	5.14928	1.03774	-2.31092	-2.79316	0.0002	0.00450805	yes
P2869	XLOC_001999	FMO5	chr1:146644478-146697230	THP1	THP2	OK	1.59433	0.367744	-2.11618	-2.26318	0.0042	0.0481649	yes
P21429	XLOC_016731	TANGO2	chr22:20004522-20055458	THP1	THP2	OK	6.41239	1.72877	-1.89112	-1.95297	0.0041	0.0474542	yes
P26223	XLOC_020391	LTC4S	chr5:179220985-179223513	THP1	THP2	OK	54.0889	15.623	-1.79166	-5.18675	5e-05	0.00141515	yes
P2992	XLOC_002078	S100A8	chr1:153362507-153363664	THP1	THP2	OK	20.5755	6.29537	-1.70857	-4.37376	5e-05	0.00141515	yes
P14887	XLOC_011563	CD300LF	chr17:72667255-72743474	THP1	THP2	OK	3.03472	0.928782	-1.70815	-1.98084	0.0033	0.0404818	yes
P256	XLOC_000189	C1QA	chr1:22963117-22966175	THP1	THP2	OK	2.2816	0.717198	-1.6696	-2.12663	0.0031	0.03865	yes
P10466	XLOC_008023	DCAF5	chr14:69517636-69619914	THP1	THP2	OK	5.44045	1.78011	-1.61176	-2.45274	5e-05	0.00141515	yes
P13709	XLOC_010686	PDK2	chr17:48172100-48207246	THP1	THP2	OK	10.0877	3.54044	-1.5106	-2.81911	5e-05	0.00141515	yes
P410	XLOC_000279	IQCC	chr1:32671235-32674328	THP1	THP2	OK	2.87384	1.01685	-1.49888	-1.97954	0.00435	0.0495128	yes
P32666	XLOC_026927	ST6GALNAC4	chr9:130670083-130679305	THP1	THP2	OK	10.8228	3.92674	-1.46267	-1.97174	0.00415	0.0476712	yes
P128	XLOC_000093	FBXO44	chr1:11708417-11723384	THP1	THP2	OK	4.14089	1.51074	-1.45469	-1.83615	0.00325	0.0399398	yes
P6390	XLOC_004738	TMEM9B	chr11:8968747-8997830	THP1	THP2	OK	4.82252	1.83799	-1.39166	-2.60341	0.00075	0.0128691	yes
P18552	XLOC_014402	PKP4	chr2:159313391-159539527	THP1	THP2	OK	11.3143	4.46189	-1.34242	-2.28077	5e-05	0.00141515	yes
P30929	XLOC_025500	FGL1	chr8:17721899-17753047	THP1	THP2	OK	1.75772	0.697142	-1.33418	-1.38647	0.00375	0.0446068	yes
P22006	XLOC_017150	C1QTNF6	chr22:37576205-37584330	THP1	THP2	OK	2.78989	1.15744	-1.26927	-2.44555	5e-05	0.00141515	yes
P10787	XLOC_008376	CAPN3	chr15:42502649-42704515	THP1	THP2	OK	10.5784	4.42148	-1.25852	-1.83748	0.00285	0.0362912	yes
P14677	XLOC_011384	KANSL1	chr17:44107281-44302740	THP1	THP2	OK	5.66038	2.39215	-1.24259	-2.80314	5e-05	0.00141515	yes
P11838	XLOC_009229	CLDN9	chr16:3062456-3064506	THP1	THP2	OK	2.11149	0.899727	-1.2307	-2.42596	0.0009	0.0148489	yes
P19159	XLOC_014820	UCN	chr2:27505296-27531130	THP1	THP2	OK	34.6513	14.7797	-1.22929	-2.93541	5e-05	0.00141515	yes
P16268	XLOC_012621	MAP3K10	chr19:40697650-40721482	THP1	THP2	OK	3.52938	1.50773	-1.22704	-2.6008	0.0003	0.00633554	yes
P17718	XLOC_013714	ZNF350	chr19:52452386-52490079	THP1	THP2	OK	2.57245	1.10048	-1.225	-1.80619	0.0029	0.0367235	yes
P27026	XLOC_021102	KDM1B	chr6:18155618-18224084	THP1	THP2	OK	2.31505	1.00326	-1.20634	-2.81052	5e-05	0.00141515	yes
P5126	XLOC_003826	ATHL1	chr11:289137-295688	THP1	THP2	OK	11.9187	5.17975	-1.20228	-2.4985	0.00045	0.00863937	yes
P15401	XLOC_012003	ABHD3	chr18:19230831-19284766	THP1	THP2	OK	9.21646	4.0123	-1.19978	-2.50476	0.00055	0.0100799	yes
P32104	XLOC_026475	CYSRT1	chr9:140119086-140120763	THP1	THP2	OK	4.2339	1.8538	-1.1915	-2.32531	0.0001	0.00254204	yes
P30803	XLOC_025362	PTP4A3	chr8:142425643-142442554	THP1	THP2	OK	8.01847	3.5377	-1.18052	-1.61139	0.0024	0.0320475	yes
P977	XLOC_000682	OLFML3	chr1:114522012-114524876	THP1	THP2	OK	20.9844	9.27719	-1.17756	-7.00572	5e-05	0.00141515	yes
P22627	XLOC_017639	TBC1D23	chr3:99979660-100044096	THP1	THP2	OK	4.10987	1.83971	-1.15962	-1.97257	0.00295	0.0372193	yes
P21932	XLOC_017100	GATSL3	chr22:30681106-30685616	THP1	THP2	OK	3.25567	1.45911	-1.15786	-2.35835	0.0005	0.00933809	yes
P31976	XLOC_026384	DOLPP1	chr9:131843382-131852717	THP1	THP2	OK	6.03123	2.71383	-1.15212	-1.90672	0.0028	0.0357873	yes
P32088	XLOC_026467	PTGDS	chr9:139871894-139880210	THP1	THP2	OK	119.331	54.5635	-1.12896	-4.45102	5e-05	0.00141515	yes
P15754	XLOC_012255	CAPS	chr19:5913654-5978320	THP1	THP2	OK	10.9786	5.02612	-1.12718	-2.36191	0.0001	0.00254204	yes
P27705	XLOC_021619	AIG1	chr6:143380499-143661480	THP1	THP2	OK	48.3454	22.1676	-1.12492	-2.42014	0.0004	0.00788908	yes
P1135	XLOC_000819	S100A9	chr1:153330329-153333503	THP1	THP2	OK	80.5473	37.555	-1.10083	-5.93461	5e-05	0.00141515	yes
P21806	XLOC_016995	CECR1	chr22:17659679-17702744	THP1	THP2	OK	8.03651	3.76357	-1.09447	-4.34907	5e-05	0.00141515	yes
P19390	XLOC_015010	GCFC2	chr2:75889831-75938111	THP1	THP2	OK	2.6012	1.22178	-1.09019	-1.85615	0.00165	0.0238919	yes
P21455	XLOC_016745	AIFM3	chr22:21310386-21335728	THP1	THP2	OK	16.5015	7.80569	-1.08	-3.37749	5e-05	0.00141515	yes
P29814	XLOC_024472	TBRG4	chr7:45139503-45151346	THP1	THP2	OK	8.13882	3.85084	-1.07964	-1.94274	0.0015	0.022188	yes
P5137	XLOC_003834	PHRF1	chr11:576445-612222	THP1	THP2	OK	24.4181	11.5646	-1.07824	-2.44758	5e-05	0.00141515	yes
P24703	XLOC_019275	KLKB1	chr4:187148671-187179625	THP1	THP2	OK	1.52875	0.727664	-1.07101	-2.39355	0.00045	0.00863937	yes
P12273	XLOC_009535	CES3	chr16:66995131-67009052	THP1	THP2	OK	6.63491	3.15827	-1.07094	-3.03151	5e-05	0.00141515	yes
P30032	XLOC_024637	GAL3ST4	chr7:99756864-99766373	THP1	THP2	OK	1.26053	0.600762	-1.06917	-2.00208	0.00165	0.0238919	yes
P4912	XLOC_003619	PYROXD2	chr10:100140172-100175787	THP1	THP2	OK	6.10501	2.93805	-1.05514	-2.81327	5e-05	0.00141515	yes
P15792	XLOC_012276	STXBP2	chr19:7701986-7712760	THP1	THP2	OK	21.0934	10.1521	-1.05501	-1.6913	0.004	0.04677	yes
P19328	XLOC_014970	FAM136A	chr2:70523107-70529220	THP1	THP2	OK	10.3184	4.97136	-1.05351	-2.03703	0.0002	0.00450805	yes
P3328	XLOC_002291	SEC16B	chr1:177898241-177939050	THP1	THP2	OK	1.84418	0.8958	-1.04173	-3.11177	5e-05	0.00141515	yes
P2012	XLOC_001369	MEGF6	chr1:3404505-3528059	THP1	THP2	OK	1.78989	0.880111	-1.02411	-3.48892	5e-05	0.00141515	yes
P18453	XLOC_014313	TMEM37	chr2:120189445-120196096	THP1	THP2	OK	3.90841	1.93198	-1.0165	-2.91243	5e-05	0.00141515	yes
P15049	XLOC_011662	NOTUM	chr17:79910382-79919057	THP1	THP2	OK	2.72565	1.37515	-0.987014	-1.89676	0.00165	0.0238919	yes
P32116	XLOC_026482	NOXA1	chr9:140317846-140335901	THP1	THP2	OK	13.431	6.81999	-0.977728	-2.26789	0.0014	0.0210721	yes
P1235	XLOC_000866	SEMA4A	chr1:156119734-156147542	THP1	THP2	OK	13.1143	6.69922	-0.969079	-2.84501	5e-05	0.00141515	yes
P387	XLOC_000267	ZCCHC17	chr1:31769828-31837818	THP1	THP2	OK	13.4244	6.86596	-0.967327	-3.14145	5e-05	0.00141515	yes
P4787	XLOC_003524	MYOZ1	chr10:75391369-75401515	THP1	THP2	OK	4.50278	2.35093	-0.937584	-2.67011	5e-05	0.00141515	yes
P20912	XLOC_016253	SALL4	chr20:50400320-50419048	THP1	THP2	OK	2.73737	1.43099	-0.935776	-2.61057	5e-05	0.00141515	yes
P6890	XLOC_005105	FAM168A	chr11:73111522-73309234	THP1	THP2	OK	1.9975	1.04645	-0.932698	-2.46867	5e-05	0.00141515	yes
P17872	XLOC_013818	A1BG	chr19:58858171-58874214	THP1	THP2	OK	5.07189	2.71805	-0.899951	-2.16063	0.0007	0.0121632	yes
P16858	XLOC_013107	UBXN6	chr19:4444302-4457791	THP1	THP2	OK	29.582	15.9278	-0.893172	-3.56598	5e-05	0.00141515	yes
P34234	XLOC_028171	CLIC2	chrX:154505495-154563990	THP1	THP2	OK	1.69883	0.916823	-0.889826	-2.31099	0.0004	0.00788908	yes
P15913	XLOC_012345	ZNF69	chr19:11998669-12025365	THP1	THP2	OK	2.50423	1.35893	-0.881896	-2.16124	0.0011	0.0175374	yes
P12795	XLOC_009933	DOC2A	chr16:30007529-30024917	THP1	THP2	OK	22.2088	12.1339	-0.87209	-2.22772	0.0009	0.0148489	yes
P3818	XLOC_002853	ZEB1	chr10:31608100-31818742	THP1	THP2	OK	3.47073	1.90432	-0.865961	-4.0876	5e-05	0.00141515	yes
P24223	XLOC_018903	TBC1D1	chr4:37892704-38140796	THP1	THP2	OK	11.0957	6.09831	-0.863516	-1.91167	0.0037	0.0442036	yes
P25402	XLOC_019841	NKD2	chr5:1009076-1038927	THP1	THP2	OK	8.34974	4.5975	-0.860883	-2.35605	0.00045	0.00863937	yes
P27843	XLOC_021712	FAM120B	chr6:170599790-170716159	THP1	THP2	OK	6.28155	3.46473	-0.858379	-2.28182	0.0006	0.0108087	yes
P31267	XLOC_025774	NCALD	chr8:102698769-103137135	THP1	THP2	OK	2.07344	1.14382	-0.858169	-2.71838	5e-05	0.00141515	yes
P15830	XLOC_012297	ZNF317	chr19:9251055-9274096	THP1	THP2	OK	12.1546	6.71053	-0.857001	-2.75444	0.0001	0.00254204	yes
P16945	XLOC_013172	ZNF414	chr19:8575461-8579048	THP1	THP2	OK	14.2998	7.91202	-0.853874	-1.67978	0.0041	0.0474542	yes
P32668	XLOC_026928	PIP5KL1	chr9:130683159-130693076	THP1	THP2	OK	11.0795	6.14055	-0.851456	-2.31873	0.00065	0.0115428	yes
P9164	XLOC_006828	DGKH	chr13:42614171-42830716	THP1	THP2	OK	1.47027	0.815557	-0.850219	-1.96483	0.0018	0.0254204	yes
P31395	XLOC_025889	MROH6	chr8:144648362-144660905	THP1	THP2	OK	53.7848	29.8459	-0.849668	-2.52183	5e-05	0.00141515	yes
P21326	XLOC_016632	C2CD2	chr21:43305218-43373999	THP1	THP2	OK	3.68347	2.04633	-0.848029	-3.29357	5e-05	0.00141515	yes
P16435	XLOC_012760	CYTH2	chr19:48972464-48985682	THP1	THP2	OK	7.54578	4.19234	-0.847915	-1.70106	0.0029	0.0367235	yes
P22805	XLOC_017784	TF	chr3:133464976-133497850	THP1	THP2	OK	1.65145	0.919928	-0.844136	-2.08104	0.00115	0.0181033	yes
P29111	XLOC_023930	GTF2IRD2	chr7:74508346-74565623	THP1	THP2	OK	1.45543	0.810766	-0.844088	-2.09048	0.0011	0.0175374	yes
P4183	XLOC_003094	ZNF518A	chr10:97889471-97923517	THP1	THP2	OK	3.75016	2.09321	-0.841235	-2.08888	0.0019	0.0264785	yes
P7599	XLOC_005644	METTL7A	chr12:51318533-51326300	THP1	THP2	OK	2.81141	1.57329	-0.837511	-3.27773	5e-05	0.00141515	yes
P15633	XLOC_012169	CFD	chr19:859591-864813	THP1	THP2	OK	408.581	229.269	-0.833583	-5.36864	5e-05	0.00141515	yes
P32067	XLOC_026452	GPSM1	chr9:139221931-139254304	THP1	THP2	OK	7.95516	4.46518	-0.833172	-1.87795	0.0015	0.022188	yes
P28120	XLOC_021933	COL11A2	chr6:33130468-33160245	THP1	THP2	OK	2.53803	1.43	-0.827697	-2.8362	5e-05	0.00141515	yes
P884	XLOC_000609	AMY2B	chr1:104068368-104122156	THP1	THP2	OK	2.17774	1.23044	-0.823663	-1.93283	0.00145	0.0216821	yes
P10778	XLOC_008373	PLA2G4B	chr15:42120282-42186275	THP1	THP2	OK	13.4093	7.6068	-0.817878	-2.22003	0.00065	0.0115428	yes
P9004	XLOC_006637	CAMKK2	chr12:121675486-121736111	THP1	THP2	OK	10.9291	6.20697	-0.816208	-2.25445	0.00015	0.00352577	yes
P11144	XLOC_008640	FES	chr15:91427664-91439173	THP1	THP2	OK	39.4447	22.4186	-0.815139	-1.77088	0.00255	0.0334006	yes
P9734	XLOC_007406	LTB4R	chr14:24769059-24787242	THP1	THP2	OK	10.6881	6.0788	-0.814154	-1.90941	0.0009	0.0148489	yes
P4038	XLOC_003001	RPS24	chr10:79793517-79816571	THP1	THP2	OK	2392.29	1361.56	-0.813128	-3.71619	5e-05	0.00141515	yes
P32262	XLOC_026596	ENHO	chr9:34521039-34523037	THP1	THP2	OK	6.63103	3.78795	-0.807815	-2.08856	0.0009	0.0148489	yes
P7874	XLOC_005840	SOCS2	chr12:93959403-93970521	THP1	THP2	OK	1.44241	0.831634	-0.794459	-1.55944	0.00255	0.0334006	yes
P15630	XLOC_012166	AZU1	chr19:827830-832017	THP1	THP2	OK	4022.2	2324.57	-0.791018	-5.46319	5e-05	0.00141515	yes
P22450	XLOC_017495	P4HTM	chr3:49027340-49044600	THP1	THP2	OK	9.09905	5.27616	-0.78623	-1.98327	0.0009	0.0148489	yes
P34205	XLOC_028153	FLNA	chrX:153576899-153603006	THP1	THP2	OK	14.2567	8.30511	-0.779569	-6.08091	5e-05	0.00141515	yes
P2441	XLOC_001681	PTCH2	chr1:45285515-45308616	THP1	THP2	OK	1.73338	1.01604	-0.770634	-1.97877	0.00215	0.0291631	yes
P11332	XLOC_008808	PATL2	chr15:44957929-44969086	THP1	THP2	OK	2.87767	1.69165	-0.766471	-1.99246	0.00115	0.0181033	yes
P28487	XLOC_022179	SESN1	chr6:109307612-109415708	THP1	THP2	OK	13.2831	7.83019	-0.762467	-2.24403	0.00195	0.0270107	yes
P30867	XLOC_025428	DEFB1	chr8:6728096-6735529	THP1	THP2	OK	149.26	88.484	-0.754337	-5.77198	5e-05	0.00141515	yes
P16910	XLOC_013143	C3	chr19:6677845-6720693	THP1	THP2	OK	10.9575	6.49908	-0.753612	-6.16567	5e-05	0.00141515	yes
P14848	XLOC_011524	LRRC37A3	chr17:62850427-62915598	THP1	THP2	OK	9.91274	5.89212	-0.750497	-1.95819	0.0013	0.0199164	yes
P13058	XLOC_010140	GCSH	chr16:81115551-81129980	THP1	THP2	OK	14.1746	8.44724	-0.746759	-1.63873	0.00355	0.0427089	yes
P5573	XLOC_004152	MS4A3	chr11:59824100-59838588	THP1	THP2	OK	40.0339	23.8943	-0.744556	-4.73277	5e-05	0.00141515	yes
P1016	XLOC_000720	TXNIP	chr1:144146810-146467744	THP1	THP2	OK	177.911	106.234	-0.743908	-3.03187	5e-05	0.00141515	yes
P17489	XLOC_013547	TRAPPC6A	chr19:45666185-45681501	THP1	THP2	OK	27.8467	16.6591	-0.741196	-2.66005	5e-05	0.00141515	yes
P5576	XLOC_004154	MS4A4A	chr11:60048013-60076445	THP1	THP2	OK	5.13313	3.12595	-0.715545	-2.3454	0.0001	0.00254204	yes
P16808	XLOC_013073	C19orf35	chr19:2274630-2282181	THP1	THP2	OK	4.38466	2.67487	-0.712998	-2.20757	0.00015	0.00352577	yes
P6899	XLOC_005109	UCP3	chr11:73711325-73720282	THP1	THP2	OK	3.08251	1.88164	-0.712113	-2.0558	0.00085	0.0142466	yes
P28114	XLOC_021930	HLA-DMA	chr6:32916390-32920899	THP1	THP2	OK	9.07557	5.54089	-0.71187	-2.40009	0.0001	0.00254204	yes
P8602	XLOC_006360	NFE2	chr12:54685890-54694821	THP1	THP2	OK	23.8868	14.6278	-0.707499	-4.65562	5e-05	0.00141515	yes
P17585	XLOC_013606	LMTK3	chr19:48988527-49016446	THP1	THP2	OK	2.08516	1.28428	-0.699193	-2.07377	0.0007	0.0121632	yes
P5868	XLOC_004343	ATG16L2	chr11:72525450-72540680	THP1	THP2	OK	56.6969	34.971	-0.697111	-2.10974	0.0006	0.0108087	yes
P10293	XLOC_007886	CTSG	chr14:25041543-25045597	THP1	THP2	OK	1911.66	1182.01	-0.69358	-4.77122	5e-05	0.00141515	yes
P30192	XLOC_024760	COPG2	chr7:130126015-130372268	THP1	THP2	OK	9.7525	6.03095	-0.693387	-2.84774	5e-05	0.00141515	yes
P27875	XLOC_021744	F13A1	chr6:6144310-6320924	THP1	THP2	OK	4.91471	3.04177	-0.692193	-3.92319	5e-05	0.00141515	yes
P15632	XLOC_012168	ELANE	chr19:850733-856459	THP1	THP2	OK	1114.7	689.983	-0.692018	-2.89589	5e-05	0.00141515	yes
P29712	XLOC_024395	HOXA10	chr7:27202056-27219880	THP1	THP2	OK	29.2421	18.1346	-0.6893	-1.73459	0.0027	0.034965	yes
P24738	XLOC_019305	MXD4	chr4:2249159-2263739	THP1	THP2	OK	24.7238	15.3536	-0.687323	-3.6258	5e-05	0.00141515	yes
P11166	XLOC_008663	ARRDC4	chr15:98503932-98517068	THP1	THP2	OK	12.5705	7.81881	-0.685022	-5.34966	5e-05	0.00141515	yes
P33863	XLOC_027858	IL2RG	chrX:70327253-70331481	THP1	THP2	OK	2.58183	1.60629	-0.684665	-1.7563	0.00415	0.0476712	yes
P11238	XLOC_008740	GOLGA8A	chr15:34671269-34729667	THP1	THP2	OK	15.4246	9.63313	-0.679153	-3.21345	5e-05	0.00141515	yes
P561	XLOC_000378	CCDC24	chr1:44457279-44497164	THP1	THP2	OK	6.33551	3.9608	-0.677669	-1.98377	0.0012	0.0187186	yes
P28895	XLOC_023785	MTURN	chr7:30174551-30202381	THP1	THP2	OK	1.26331	0.791323	-0.674866	-2.42581	5e-05	0.00141515	yes
P16813	XLOC_013079	GNG7	chr19:2511217-2702746	THP1	THP2	OK	3.06246	1.92777	-0.667759	-2.81412	5e-05	0.00141515	yes
P1341	XLOC_000919	PPOX	chr1:161136180-161141010	THP1	THP2	OK	6.76958	4.26647	-0.666022	-1.92493	0.00135	0.0204994	yes
P21443	XLOC_016738	ZNF74	chr22:20748404-20762753	THP1	THP2	OK	5.64936	3.57493	-0.66017	-2.36382	5e-05	0.00141515	yes
P9986	XLOC_007573	FOS	chr14:75745480-75749081	THP1	THP2	OK	119.739	76.0905	-0.654103	-3.4675	5e-05	0.00141515	yes
P5571	XLOC_004152	MS4A3	chr11:59824100-59838588	THP1	THP2	OK	12.7461	8.10155	-0.65379	-2.3519	5e-05	0.00141515	yes
P15007	XLOC_011631	NPTX1	chr17:78440632-78450404	THP1	THP2	OK	1.65102	1.05216	-0.650008	-2.29763	5e-05	0.00141515	yes
P17590	XLOC_013610	CA11	chr19:49141271-49185502	THP1	THP2	OK	6.27869	4.00393	-0.649046	-2.25087	0.0004	0.00788908	yes
P6814	XLOC_005046	CTSF	chr11:66330934-66336047	THP1	THP2	OK	5.6172	3.61923	-0.634169	-2.23828	0.0005	0.00933809	yes
P24074	XLOC_018787	CRIPAK	chr4:1385339-1389782	THP1	THP2	OK	1.77922	1.14829	-0.631758	-2.31675	0.0001	0.00254204	yes
P3043	XLOC_002108	PBXIP1	chr1:154916558-154928567	THP1	THP2	OK	24.0272	15.5155	-0.630962	-5.39453	5e-05	0.00141515	yes
P8517	XLOC_006296	NCKAP5L	chr12:50184928-50222208	THP1	THP2	OK	3.21073	2.0751	-0.629724	-2.69694	5e-05	0.00141515	yes
P17390	XLOC_013487	B9D2	chr19:41860321-41890068	THP1	THP2	OK	12.0071	7.77497	-0.626984	-1.96533	0.0016	0.0233651	yes
P17652	XLOC_013671	JOSD2	chr19:51009022-51014612	THP1	THP2	OK	30.2443	19.624	-0.624048	-1.79099	0.00325	0.0399398	yes
P13950	XLOC_010859	TMC8	chr17:76000317-76139049	THP1	THP2	OK	21.1293	13.7138	-0.623615	-2.02922	0.00035	0.00710717	yes
P13577	XLOC_010600	WNK4	chr17:40932648-40949084	THP1	THP2	OK	2.07892	1.35015	-0.622714	-2.03489	0.0013	0.0199164	yes
P13241	XLOC_010323	TMEM102	chr17:7338761-7340998	THP1	THP2	OK	5.87669	3.8255	-0.619356	-1.8381	0.0022	0.0297531	yes
P16560	XLOC_012854	ZNF528	chr19:52901120-52921657	THP1	THP2	OK	1.56277	1.018	-0.618373	-1.92813	0.0014	0.0210721	yes
P13675	XLOC_010663	CDK5RAP3	chr17:46047893-46059188	THP1	THP2	OK	67.0074	43.7265	-0.615813	-3.2447	5e-05	0.00141515	yes
P16943	XLOC_013171	PRAM1	chr19:8554939-8567538	THP1	THP2	OK	12.0913	7.89395	-0.615146	-2.49018	5e-05	0.00141515	yes
P12790	XLOC_009930	SEZ6L2	chr16:29882479-29910843	THP1	THP2	OK	22.2025	14.5338	-0.611312	-2.47983	5e-05	0.00141515	yes
P9542	XLOC_007205	COMMD6	chr13:76099349-76123575	THP1	THP2	OK	33.3914	21.8619	-0.611059	-4.09959	5e-05	0.00141515	yes
P15719	XLOC_012230	ANKRD24	chr19:4183350-4224811	THP1	THP2	OK	3.99246	2.62278	-0.60618	-2.38525	5e-05	0.00141515	yes
P16423	XLOC_012738	GLTSCR2	chr19:48248792-48260385	THP1	THP2	OK	224.5	147.68	-0.60424	-3.64285	5e-05	0.00141515	yes
P12477	XLOC_009692	RPL13	chr16:89627064-89633237	THP1	THP2	OK	322.51	212.262	-0.603496	-4.02935	5e-05	0.00141515	yes
P8678	XLOC_006404	STAC3	chr12:57637237-57644976	THP1	THP2	OK	42.4626	27.9642	-0.602613	-1.90503	0.0009	0.0148489	yes
P12124	XLOC_009426	ITGAX	chr16:31366454-31394319	THP1	THP2	OK	30.8515	20.3309	-0.601665	-2.04931	0.0003	0.00633554	yes
P15631	XLOC_012167	PRTN3	chr19:840984-848256	THP1	THP2	OK	2800.95	1848	-0.599949	-4.03063	5e-05	0.00141515	yes
P6508	XLOC_004823	CD59	chr11:33724555-33758025	THP1	THP2	OK	2.14022	1.41282	-0.599186	-3.28018	5e-05	0.00141515	yes
P4706	XLOC_003469	SLC16A9	chr10:61410521-61469649	THP1	THP2	OK	1.26301	0.834309	-0.598216	-1.81322	0.0036	0.0432346	yes
P19367	XLOC_014998	C2orf81	chr2:74641302-74644844	THP1	THP2	OK	4.23199	2.79797	-0.596955	-1.80778	0.00345	0.041762	yes
P2942	XLOC_002042	PI4KB	chr1:151254030-151300191	THP1	THP2	OK	22.0228	14.5824	-0.59477	-1.72878	0.004	0.04677	yes
P16051	XLOC_012455	SLC25A42	chr19:19174802-19223841	THP1	THP2	OK	4.10185	2.71622	-0.594675	-2.52957	0.00015	0.00352577	yes
P27077	XLOC_021139	BTN3A2	chr6:26365386-26378548	THP1	THP2	OK	4.89376	3.24449	-0.592953	-1.67896	0.003	0.037677	yes
P33715	XLOC_027762	CFP	chrX:47483611-47489704	THP1	THP2	OK	17.9456	11.8981	-0.592896	-3.50813	5e-05	0.00141515	yes
P26427	XLOC_020587	NAIP	chr5:70264309-70405464	THP1	THP2	OK	10.8314	7.19989	-0.589177	-3.10057	5e-05	0.00141515	yes
P5704	XLOC_004227	CCDC88B	chr11:64107689-64125006	THP1	THP2	OK	62.3987	41.5271	-0.587464	-2.21475	0.00035	0.00710717	yes
P24031	XLOC_018694	PIGZ	chr3:196673213-196695742	THP1	THP2	OK	5.69461	3.79097	-0.587031	-2.86644	5e-05	0.00141515	yes
P14734	XLOC_011432	DLX3	chr17:48067368-48072588	THP1	THP2	OK	2.25201	1.50183	-0.584492	-1.75648	0.00325	0.0399398	yes
P26518	XLOC_020663	GLRX	chr5:95149552-95158577	THP1	THP2	OK	13.6453	9.11292	-0.582416	-2.54209	5e-05	0.00141515	yes
P2387	XLOC_001649	COL9A2	chr1:40765819-40782939	THP1	THP2	OK	908.443	606.751	-0.582292	-2.84047	5e-05	0.00141515	yes
P13227	XLOC_010312	ACADVL	chr17:7093209-7137863	THP1	THP2	OK	77.5017	51.7647	-0.582258	-1.71268	0.0034	0.0412295	yes
P28103	XLOC_021923	HLA-DQB1	chr6:32627240-32634466	THP1	THP2	OK	12.7135	8.51842	-0.577699	-3.05293	5e-05	0.00141515	yes
P9346	XLOC_007036	CRYL1	chr13:20977805-21100012	THP1	THP2	OK	7.14617	4.79285	-0.576287	-1.98471	0.00075	0.0128691	yes
P4001	XLOC_002974	DDIT4	chr10:74033676-74035797	THP1	THP2	OK	10.554	7.08603	-0.574734	-2.91752	5e-05	0.00141515	yes
P18027	XLOC_013997	YPEL5	chr2:30369749-30383399	THP1	THP2	OK	12.801	8.59689	-0.574367	-3.89558	5e-05	0.00141515	yes
P30143	XLOC_024729	NDUFA5	chr7:123177051-123241705	THP1	THP2	OK	6.02715	4.04917	-0.57385	-1.80535	0.00215	0.0291631	yes
P2343	XLOC_001618	CSF3R	chr1:36931186-36948915	THP1	THP2	OK	40.0558	26.9818	-0.570028	-2.11185	0.00025	0.00543859	yes
P27338	XLOC_021328	NFYA	chr6:41040706-41108573	THP1	THP2	OK	8.31415	5.6028	-0.569422	-1.81424	0.0016	0.0233651	yes
P16152	XLOC_012534	USF2	chr19:35759895-35770718	THP1	THP2	OK	67.48	45.5385	-0.567373	-2.40448	5e-05	0.00141515	yes
P20564	XLOC_015980	PCMTD2	chr20:62887047-62907579	THP1	THP2	OK	6.95523	4.69998	-0.565442	-3.82138	5e-05	0.00141515	yes
P14008	XLOC_010900	LRRC45	chr17:79981177-79992080	THP1	THP2	OK	56.381	38.189	-0.562051	-1.86671	0.00165	0.0238919	yes
P13837	XLOC_010766	MILR1	chr17:62461568-62470123	THP1	THP2	OK	28.1572	19.1594	-0.555454	-1.97665	0.0011	0.0175374	yes
P78	XLOC_000057	ESPN	chr1:6484847-6521004	THP1	THP2	OK	10.9915	7.49454	-0.552481	-2.89656	5e-05	0.00141515	yes
P1405	XLOC_000954	DUSP27	chr1:167064086-167098402	THP1	THP2	OK	4.50991	3.07542	-0.552316	-2.58623	5e-05	0.00141515	yes
P22143	XLOC_017270	ARSA	chr22:51061181-51066601	THP1	THP2	OK	16.1025	11.001	-0.549658	-4.08946	5e-05	0.00141515	yes
P8931	XLOC_006586	FAM109A	chr12:111798454-111806925	THP1	THP2	OK	3.44637	2.35465	-0.549563	-1.99069	0.00085	0.0142466	yes
P16525	XLOC_012822	CLEC11A	chr19:51226590-51229123	THP1	THP2	OK	1388.23	948.704	-0.549216	-3.72731	5e-05	0.00141515	yes
P8027	XLOC_005945	SDSL	chr12:113860194-113876151	THP1	THP2	OK	21.055	14.3947	-0.548622	-2.77056	5e-05	0.00141515	yes
P17060	XLOC_013250	TRMT1	chr19:13215713-13227563	THP1	THP2	OK	54.8261	37.5513	-0.546001	-3.06983	5e-05	0.00141515	yes
P11271	XLOC_008763	C15orf52	chr15:40623652-40633168	THP1	THP2	OK	3.60984	2.47246	-0.545988	-2.97743	5e-05	0.00141515	yes
P32802	XLOC_027027	NPDC1	chr9:139933908-139940676	THP1	THP2	OK	103.411	70.9714	-0.543085	-4.47464	5e-05	0.00141515	yes
P26345	XLOC_020511	RPL37	chr5:40825363-40835387	THP1	THP2	OK	648.789	445.83	-0.541254	-3.6522	5e-05	0.00141515	yes
P17403	XLOC_013495	RABAC1	chr19:42460832-42463528	THP1	THP2	OK	28.1006	19.35	-0.538265	-2.35729	0.0001	0.00254204	yes
P11448	XLOC_008886	OAZ2	chr15:64979772-64995480	THP1	THP2	OK	26.2927	18.1408	-0.535425	-2.33553	0.0003	0.00633554	yes
P28653	XLOC_022283	ADAT2	chr6:143743968-143771841	THP1	THP2	OK	3.68381	2.54173	-0.535389	-3.66156	5e-05	0.00141515	yes
P21162	XLOC_016501	COL6A2	chr21:47518032-47552763	THP1	THP2	OK	16.9794	11.7155	-0.535361	-2.51417	5e-05	0.00141515	yes
P21724	XLOC_016934	BIK	chr22:43506753-43525718	THP1	THP2	OK	69.6066	48.0826	-0.533707	-4.34835	5e-05	0.00141515	yes
P17502	XLOC_013553	RTN2	chr19:45988545-46000313	THP1	THP2	OK	15.354	10.6184	-0.532057	-2.28389	0.00015	0.00352577	yes
P20273	XLOC_015773	MAP1LC3A	chr20:33134687-33148149	THP1	THP2	OK	24.7768	17.1414	-0.531508	-2.44539	0.00015	0.00352577	yes
P5432	XLOC_004058	CRY2	chr11:45868668-45904799	THP1	THP2	OK	6.50494	4.50076	-0.531366	-1.96992	0.00335	0.0408397	yes
P1691	XLOC_001142	G0S2	chr1:209848669-209849735	THP1	THP2	OK	30.5377	21.1374	-0.530793	-2.32234	0.00015	0.00352577	yes
P27258	XLOC_021261	HLA-DRA	chr6:32407618-32412826	THP1	THP2	OK	8.37005	5.80506	-0.527924	-2.15737	0.0001	0.00254204	yes
P29899	XLOC_024547	GATSL2	chr7:74601103-74988292	THP1	THP2	OK	1.39364	0.968551	-0.524958	-2.30889	0.00015	0.00352577	yes
P5918	XLOC_004380	AAMDC	chr11:77532207-77583398	THP1	THP2	OK	33.6481	23.3936	-0.524415	-2.10786	0.00055	0.0100799	yes
P2887	XLOC_002021	HIST2H2BE	chr1:149856009-149858232	THP1	THP2	OK	3.75444	2.6123	-0.523279	-1.84331	0.0017	0.0243336	yes
P101	XLOC_000072	H6PD	chr1:9294862-9331394	THP1	THP2	OK	7.91903	5.51123	-0.522949	-4.39646	5e-05	0.00141515	yes
P4952	XLOC_003645	FBXW4	chr10:103370279-103454743	THP1	THP2	OK	11.9768	8.34714	-0.520889	-1.71688	0.0027	0.034965	yes
P24073	XLOC_018786	UVSSA	chr4:1341103-1381837	THP1	THP2	OK	3.37171	2.35019	-0.520703	-2.38478	0.0001	0.00254204	yes
P15760	XLOC_012259	ALKBH7	chr19:6372443-6375261	THP1	THP2	OK	22.0426	15.414	-0.516055	-2.44805	5e-05	0.00141515	yes
P12553	XLOC_009738	NME3	chr16:1820320-1821710	THP1	THP2	OK	77.8123	54.6576	-0.509575	-2.34436	0.0009	0.0148489	yes
P14706	XLOC_011407	HOXB3	chr17:46620018-46651810	THP1	THP2	OK	3.49137	2.45827	-0.506152	-2.2317	0.0001	0.00254204	yes
P30810	XLOC_025368	THEM6	chr8:143808620-143818350	THP1	THP2	OK	9.34108	6.5906	-0.50318	-2.33582	0.0003	0.00633554	yes
P14871	XLOC_011542	ABCA5	chr17:67144147-67323323	THP1	THP2	OK	1.28326	0.90684	-0.500889	-2.13012	0.0002	0.00450805	yes
P33746	XLOC_027777	KCND1	chrX:48818638-48828251	THP1	THP2	OK	3.65426	2.58247	-0.500828	-2.72059	5e-05	0.00141515	yes
P16469	XLOC_012781	CD37	chr19:49838676-49865714	THP1	THP2	OK	256.669	181.442	-0.500401	-3.15926	5e-05	0.00141515	yes
P15447	XLOC_012033	ZSCAN30	chr18:32820993-32870209	THP1	THP2	OK	6.56635	4.6466	-0.498914	-2.72671	5e-05	0.00141515	yes
P13705	XLOC_010685	ITGA3	chr17:48133339-48167849	THP1	THP2	OK	2.19947	1.55701	-0.498381	-1.87649	0.0017	0.0243336	yes
P25777	XLOC_020121	SNX24	chr5:122181159-122344902	THP1	THP2	OK	6.11756	4.3312	-0.498189	-2.18877	0.0001	0.00254204	yes
P13398	XLOC_010463	PIPOX	chr17:27369917-27384236	THP1	THP2	OK	5.29951	3.75737	-0.496135	-2.18235	0.0006	0.0108087	yes
P32593	XLOC_026880	TRAF1	chr9:123664670-123691451	THP1	THP2	OK	2.3066	1.63623	-0.495386	-1.83256	0.00095	0.0154877	yes
P33313	XLOC_027470	ALG13	chrX:110924345-111003875	THP1	THP2	OK	4.44903	3.15602	-0.495384	-1.8151	0.0017	0.0243336	yes
P32264	XLOC_026598	RPP25L	chr9:34610481-34612110	THP1	THP2	OK	58.1108	41.2614	-0.494014	-3.69706	5e-05	0.00141515	yes
P21015	XLOC_016370	NCAM2	chr21:22370632-22912517	THP1	THP2	OK	10.4566	7.4318	-0.492634	-4.05815	5e-05	0.00141515	yes
P19471	XLOC_015076	COA5	chr2:99215785-99224981	THP1	THP2	OK	11.0784	7.87581	-0.492247	-2.04562	0.0017	0.0243336	yes
P24496	XLOC_019107	RPL34	chr4:109541721-109551695	THP1	THP2	OK	410.109	291.746	-0.491295	-3.30821	5e-05	0.00141515	yes
P9552	XLOC_007215	POU4F1	chr13:78628989-79233314	THP1	THP2	OK	7.34621	5.24348	-0.486476	-2.47189	5e-05	0.00141515	yes
P7713	XLOC_005721	SUOX	chr12:56391042-56399402	THP1	THP2	OK	6.67584	4.77252	-0.4842	-1.73163	0.0038	0.0449678	yes
P12695	XLOC_009849	NPIPA5	chr16:15457480-15472151	THP1	THP2	OK	17.0188	12.1838	-0.482164	-2.4082	5e-05	0.00141515	yes
P30121	XLOC_024707	PPP1R3A	chr7:113516881-113559082	THP1	THP2	OK	3.81418	2.73681	-0.478878	-2.63816	5e-05	0.00141515	yes
P4189	XLOC_003099	FRAT1	chr10:99079021-99081672	THP1	THP2	OK	8.10746	5.82398	-0.477243	-2.15747	0.00025	0.00543859	yes
P11749	XLOC_009160	METRN	chr16:765172-767480	THP1	THP2	OK	37.2628	26.7903	-0.476021	-1.99505	0.0007	0.0121632	yes
P14340	XLOC_011149	ALDOC	chr17:26900132-26903951	THP1	THP2	OK	12.7417	9.17454	-0.47385	-2.50033	5e-05	0.00141515	yes
P3981	XLOC_002965	PALD1	chr10:72238563-72328206	THP1	THP2	OK	6.71825	4.84765	-0.4708	-2.90027	5e-05	0.00141515	yes
P3007	XLOC_002093	CRTC2	chr1:153920069-153931132	THP1	THP2	OK	31.3642	22.6395	-0.470273	-1.943	0.0006	0.0108087	yes
P23224	XLOC_018107	TRANK1	chr3:36868307-36986548	THP1	THP2	OK	1.71374	1.23902	-0.467951	-2.4858	5e-05	0.00141515	yes
P21717	XLOC_016924	SEPT3	chr22:42372930-42394225	THP1	THP2	OK	9.92272	7.17666	-0.467424	-1.841	0.0023	0.030953	yes
P22132	XLOC_017263	DENND6B	chr22:50750391-50765489	THP1	THP2	OK	9.54712	6.90713	-0.466979	-2.14081	0.00035	0.00710717	yes
P12791	XLOC_009930	SEZ6L2	chr16:29882479-29910843	THP1	THP2	OK	20.1179	14.5582	-0.466649	-1.91938	0.0007	0.0121632	yes
P11915	XLOC_009295	NPIPA1	chr16:15031299-15045931	THP1	THP2	OK	18.0614	13.0801	-0.465532	-2.40904	5e-05	0.00141515	yes
P30820	XLOC_025379	GSDMD	chr8:144635556-144645334	THP1	THP2	OK	90.6401	65.6616	-0.4651	-2.1289	0.00025	0.00543859	yes
P5268	XLOC_003933	RPL27A	chr11:8703994-8711419	THP1	THP2	OK	275.973	200.503	-0.4609	-2.92345	5e-05	0.00141515	yes
P17833	XLOC_013785	ZNF579	chr19:56088890-56092211	THP1	THP2	OK	12.6319	9.18675	-0.459447	-1.79017	0.00315	0.0391667	yes
P2192	XLOC_001515	FUCA1	chr1:24171571-24194859	THP1	THP2	OK	6.75748	4.91462	-0.459405	-2.06462	0.0005	0.00933809	yes
P16862	XLOC_013111	SEMA6B	chr19:4542599-4559771	THP1	THP2	OK	4.30603	3.13184	-0.459349	-1.85648	0.0014	0.0210721	yes
P22039	XLOC_017178	CBX7	chr22:39526778-39548538	THP1	THP2	OK	4.57029	3.33136	-0.456174	-2.54944	5e-05	0.00141515	yes
P5872	XLOC_004348	ARHGEF17	chr11:73019662-73080425	THP1	THP2	OK	3.07758	2.24703	-0.453777	-2.45572	5e-05	0.00141515	yes
P16480	XLOC_012787	RPL13A	chr19:49990810-49995564	THP1	THP2	OK	3718.23	2715.16	-0.453577	-2.84703	5e-05	0.00141515	yes
P19168	XLOC_014827	IFT172	chr2:27665232-27712678	THP1	THP2	OK	5.47132	4.01139	-0.447788	-2.92733	5e-05	0.00141515	yes
P30071	XLOC_024669	UPK3BL	chr7:102277194-102312176	THP1	THP2	OK	19.6221	14.4269	-0.443722	-2.45057	5e-05	0.00141515	yes
P3271	XLOC_002232	GPA33	chr1:167022072-167059868	THP1	THP2	OK	3.579	2.63302	-0.442839	-1.89444	0.00145	0.0216821	yes
P25531	XLOC_019951	GAPT	chr5:57787261-57792913	THP1	THP2	OK	16.0505	11.8123	-0.442331	-3.60149	5e-05	0.00141515	yes
P15912	XLOC_012344	ZNF439	chr19:11976843-11980306	THP1	THP2	OK	8.06389	5.9412	-0.44072	-2.63848	5e-05	0.00141515	yes
P10396	XLOC_007971	ATG14	chr14:55833108-55878576	THP1	THP2	OK	2.81431	2.07383	-0.440486	-2.26834	0.0003	0.00633554	yes
P20275	XLOC_015774	TP53INP2	chr20:33292147-33301237	THP1	THP2	OK	7.84498	5.78643	-0.439097	-3.30509	5e-05	0.00141515	yes
P24599	XLOC_019193	RPS3A	chr4:152020724-152025914	THP1	THP2	OK	2169.85	1600.69	-0.438896	-3.00627	5e-05	0.00141515	yes
P7360	XLOC_005480	CLSTN3	chr12:7282966-7311530	THP1	THP2	OK	5.47094	4.03663	-0.438638	-2.52751	5e-05	0.00141515	yes
P14185	XLOC_011018	TMEM256	chr17:7284292-7307450	THP1	THP2	OK	68.4437	50.5289	-0.43781	-2.19189	0.00025	0.00543859	yes
P16466	XLOC_012780	TRPM4	chr19:49661015-49715098	THP1	THP2	OK	10.7892	7.9676	-0.437365	-2.34385	5e-05	0.00141515	yes
P28663	XLOC_022295	ZC3H12D	chr6:149768765-149806148	THP1	THP2	OK	3.27052	2.41616	-0.436801	-2.25952	0.00025	0.00543859	yes
P25530	XLOC_019948	GPBP1	chr5:56469774-56560506	THP1	THP2	OK	17.7639	13.134	-0.43565	-1.74387	0.00355	0.0427089	yes
P33246	XLOC_027418	RPL36A	chrX:100645877-100669128	THP1	THP2	OK	1129.73	835.919	-0.434539	-2.61722	5e-05	0.00141515	yes
P34110	XLOC_028061	ZNF75D	chrX:134382535-134478012	THP1	THP2	OK	5.88157	4.35604	-0.433182	-2.05611	0.00045	0.00863937	yes
P5797	XLOC_004289	ANKRD13D	chr11:67056761-67069976	THP1	THP2	OK	115.959	85.9487	-0.432068	-1.83696	0.002	0.0274815	yes
P10349	XLOC_007938	RPS29	chr14:50043389-50053134	THP1	THP2	OK	1182.5	877.427	-0.430484	-2.76269	5e-05	0.00141515	yes
P16483	XLOC_012794	FCGRT	chr19:50015535-50046890	THP1	THP2	OK	145.273	107.807	-0.430314	-1.96819	0.0007	0.0121632	yes
P15796	XLOC_012279	TRAPPC5	chr19:7745706-7747859	THP1	THP2	OK	246.087	182.797	-0.428927	-2.52847	5e-05	0.00141515	yes
P5920	XLOC_004383	USP35	chr11:77899857-77925757	THP1	THP2	OK	2.97112	2.20856	-0.427902	-1.71002	0.00375	0.0446068	yes
P20690	XLOC_016091	CST3	chr20:23608533-23618685	THP1	THP2	OK	749.889	558.656	-0.424716	-2.85463	5e-05	0.00141515	yes
P19574	XLOC_015181	CCDC115	chr2:131095505-131100254	THP1	THP2	OK	13.7273	10.2284	-0.424465	-2.36354	5e-05	0.00141515	yes
P31932	XLOC_026364	C9orf16	chr9:130922538-130926207	THP1	THP2	OK	139.097	104.001	-0.419487	-3.59225	5e-05	0.00141515	yes
P27536	XLOC_021475	PNRC1	chr6:89790428-89795058	THP1	THP2	OK	35.3966	26.4761	-0.418924	-2.90953	5e-05	0.00141515	yes
P27594	XLOC_021529	MARCKS	chr6:114178513-114184652	THP1	THP2	OK	8.72412	6.52969	-0.417994	-3.33456	5e-05	0.00141515	yes
P31550	XLOC_026074	NUDT2	chr9:34329503-34343711	THP1	THP2	OK	39.2075	29.351	-0.417722	-2.47665	5e-05	0.00141515	yes
P20816	XLOC_016202	SLPI	chr20:43880879-43883205	THP1	THP2	OK	253.946	190.247	-0.416653	-2.77501	5e-05	0.00141515	yes
P29260	XLOC_024037	MOSPD3	chr7:100209724-100213000	THP1	THP2	OK	57.5326	43.1608	-0.414659	-2.4075	5e-05	0.00141515	yes
P18088	XLOC_014046	EPAS1	chr2:46524540-46613842	THP1	THP2	OK	9.57923	7.19055	-0.413807	-3.64258	5e-05	0.00141515	yes
P27271	XLOC_021275	RPS18	chr6:33239851-33244281	THP1	THP2	OK	5241.56	3938.1	-0.412495	-2.84856	5e-05	0.00141515	yes
P32491	XLOC_026799	GABBR2	chr9:101050363-101471479	THP1	THP2	OK	4.21036	3.16414	-0.412134	-2.49337	5e-05	0.00141515	yes
P8681	XLOC_006406	ARHGAP9	chr12:57853917-57874938	THP1	THP2	OK	107.209	80.5915	-0.411728	-1.97563	0.0004	0.00788908	yes
P32387	XLOC_026711	PRUNE2	chr9:79207865-79521003	THP1	THP2	OK	3.55399	2.67396	-0.410462	-2.03932	0.00095	0.0154877	yes
P11206	XLOC_008713	GOLGA8M	chr15:28943840-28957567	THP1	THP2	OK	7.89946	5.94824	-0.409291	-3.42819	5e-05	0.00141515	yes
P2319	XLOC_001604	ZMYM6	chr1:35451766-35497569	THP1	THP2	OK	7.21194	5.433	-0.40864	-3.37116	5e-05	0.00141515	yes
P7793	XLOC_005774	MSRB3	chr12:65672422-66036152	THP1	THP2	OK	5.00433	3.77292	-0.407495	-2.53661	5e-05	0.00141515	yes
P31069	XLOC_025608	CEBPD	chr8:48173469-48650726	THP1	THP2	OK	331.369	250.007	-0.406469	-1.82586	0.0015	0.022188	yes
P12228	XLOC_009520	MMP15	chr16:58059281-58080804	THP1	THP2	OK	8.50108	6.42081	-0.40489	-2.56104	5e-05	0.00141515	yes
P9461	XLOC_007136	TPT1	chr13:45907605-45915419	THP1	THP2	OK	588.926	444.823	-0.404857	-2.77228	5e-05	0.00141515	yes
P28729	XLOC_022356	RNASET2	chr6:167343003-167370077	THP1	THP2	OK	394.86	298.364	-0.404265	-2.72034	5e-05	0.00141515	yes
P29546	XLOC_024258	AOC1	chr7:150549564-150558379	THP1	THP2	OK	12.1286	9.17487	-0.402659	-2.17264	0.0002	0.00450805	yes
P32184	XLOC_026531	RPS6	chr9:19376253-19380235	THP1	THP2	OK	5061.11	3840.47	-0.398169	-2.74034	5e-05	0.00141515	yes
P32594	XLOC_026881	C5	chr9:123714613-123812554	THP1	THP2	OK	9.48765	7.21993	-0.394066	-3.36585	5e-05	0.00141515	yes
P6433	XLOC_004769	RPS13	chr11:17095938-17099220	THP1	THP2	OK	2616.2	1992.39	-0.392973	-2.69882	5e-05	0.00141515	yes
P14473	XLOC_011232	RPL23	chr17:37004110-37010053	THP1	THP2	OK	1360.77	1036.53	-0.392666	-1.81898	0.0016	0.0233651	yes
P33872	XLOC_027866	RPS4X	chrX:71492452-71497141	THP1	THP2	OK	1587.12	1210.05	-0.391343	-2.70219	5e-05	0.00141515	yes
P21781	XLOC_016974	TRABD	chr22:50624352-50638714	THP1	THP2	OK	105.61	80.5933	-0.390009	-2.13877	0.0001	0.00254204	yes
P19938	XLOC_015448	OBSL1	chr2:220415449-220436268	THP1	THP2	OK	44.6081	34.0649	-0.389021	-2.62366	5e-05	0.00141515	yes
P27235	XLOC_021245	C6orf48	chr6:31802691-31807543	THP1	THP2	OK	520.925	397.964	-0.388437	-2.35507	0.0001	0.00254204	yes
P8702	XLOC_006424	PPM1H	chr12:63037762-63328665	THP1	THP2	OK	2.97922	2.27877	-0.386681	-2.31531	0.00015	0.00352577	yes
P10666	XLOC_008166	NUDT14	chr14:105639273-105647660	THP1	THP2	OK	60.3553	46.2862	-0.382898	-2.5741	5e-05	0.00141515	yes
P19781	XLOC_015330	SLC40A1	chr2:190425315-190445537	THP1	THP2	OK	5.10811	3.92039	-0.381793	-2.14385	0.00035	0.00710717	yes
P26783	XLOC_020842	RPS14	chr5:149822829-149829319	THP1	THP2	OK	1753.3	1346.72	-0.38062	-2.27891	5e-05	0.00141515	yes
P19446	XLOC_015054	ZNF514	chr2:95796787-95825263	THP1	THP2	OK	4.95907	3.82088	-0.376166	-1.79869	0.00255	0.0334006	yes
P13617	XLOC_010626	GRN	chr17:42422453-42430474	THP1	THP2	OK	343.705	265.248	-0.373832	-2.57231	5e-05	0.00141515	yes
P14177	XLOC_011012	GABARAP	chr17:7143737-7145753	THP1	THP2	OK	106.599	82.2932	-0.373354	-2.89996	5e-05	0.00141515	yes
P16310	XLOC_012648	RPS19	chr19:42363975-42380746	THP1	THP2	OK	1871.94	1445.64	-0.372821	-2.3091	5e-05	0.00141515	yes
P7157	XLOC_005282	RPS25	chr11:118868842-118889057	THP1	THP2	OK	4796.09	3707.13	-0.371557	-2.501	5e-05	0.00141515	yes
P13101	XLOC_010176	CYBA	chr16:88709577-88717492	THP1	THP2	OK	1298.34	1004.65	-0.369975	-2.50305	5e-05	0.00141515	yes
P4806	XLOC_003537	ZNF503	chr10:77039483-77168740	THP1	THP2	OK	11.5523	8.94076	-0.369713	-2.1675	5e-05	0.00141515	yes
P12780	XLOC_009923	NPIPB11	chr16:29392638-29415123	THP1	THP2	OK	5.25425	4.06807	-0.369138	-1.71835	0.00305	0.0381653	yes
P21770	XLOC_016969	CRELD2	chr22:50312277-50321188	THP1	THP2	OK	118.055	91.4148	-0.36896	-2.37512	0.0001	0.00254204	yes
P29684	XLOC_024372	TOMM7	chr7:22852250-22862471	THP1	THP2	OK	132.948	102.962	-0.368752	-2.84139	5e-05	0.00141515	yes
P34192	XLOC_028144	ARHGAP4	chrX:153172829-153191714	THP1	THP2	OK	165.022	127.829	-0.368443	-2.47027	5e-05	0.00141515	yes
P14218	XLOC_011042	RPL26	chr17:8280809-8286565	THP1	THP2	OK	1489.11	1153.5	-0.368437	-2.5179	5e-05	0.00141515	yes
P18326	XLOC_014238	RPL31	chr2:101618690-101767846	THP1	THP2	OK	2244.05	1738.47	-0.368288	-2.08634	0.0004	0.00788908	yes
P27786	XLOC_021668	GTF2H5	chr6:158589378-158620376	THP1	THP2	OK	4.67036	3.62238	-0.366597	-2.97033	5e-05	0.00141515	yes
P2021	XLOC_001379	RPL22	chr1:6245016-6296044	THP1	THP2	OK	405.889	314.843	-0.366453	-2.25196	5e-05	0.00141515	yes
P18252	XLOC_014175	VAMP8	chr2:85804613-85809156	THP1	THP2	OK	735.996	572.028	-0.363612	-2.47773	5e-05	0.00141515	yes
P16021	XLOC_012431	RPL18A	chr19:17970686-17974133	THP1	THP2	OK	2889.25	2246.97	-0.362717	-2.49752	5e-05	0.00141515	yes
P6385	XLOC_004734	TRIM66	chr11:8633583-8680383	THP1	THP2	OK	1.4149	1.10082	-0.362121	-1.90036	0.0014	0.0210721	yes
P16658	XLOC_012963	ZNF580	chr19:56152391-56154836	THP1	THP2	OK	47.1733	36.7317	-0.360943	-2.11267	0.00045	0.00863937	yes
P8832	XLOC_006515	LTA4H	chr12:96394530-96437298	THP1	THP2	OK	48.0076	37.4663	-0.357669	-1.7287	0.0022	0.0297531	yes
P15823	XLOC_012292	MARCH2	chr19:8478186-8503899	THP1	THP2	OK	16.0592	12.5444	-0.356353	-1.77185	0.00275	0.0353457	yes
P34024	XLOC_027989	RPL39	chrX:118920466-118925622	THP1	THP2	OK	2279.16	1782.06	-0.354955	-2.42841	0.0001	0.00254204	yes
P17356	XLOC_013462	RPS16	chr19:39923846-39926618	THP1	THP2	OK	2828.22	2211.92	-0.354596	-2.43949	5e-05	0.00141515	yes
P31157	XLOC_025677	RPL7	chr8:74202509-74206176	THP1	THP2	OK	3601.41	2817.21	-0.354296	-2.07166	0.00055	0.0100799	yes
P10700	XLOC_008324	GOLGA8N	chr15:32885656-32899511	THP1	THP2	OK	8.62357	6.74684	-0.354074	-3.18215	5e-05	0.00141515	yes
P3211	XLOC_002200	F11R	chr1:160965000-160991133	THP1	THP2	OK	12.0697	9.44798	-0.353313	-2.67191	5e-05	0.00141515	yes
P18822	XLOC_014592	IGFBP2	chr2:217498126-217529158	THP1	THP2	OK	48.1395	37.6839	-0.353271	-2.61177	5e-05	0.00141515	yes
P26704	XLOC_020799	NDUFA2	chr5:140019011-140027370	THP1	THP2	OK	155.157	121.542	-0.352272	-1.88534	0.00145	0.0216821	yes
P18567	XLOC_014414	GCA	chr2:163200582-163219148	THP1	THP2	OK	4.14692	3.25105	-0.351136	-1.80864	0.0021	0.0286548	yes
P24382	XLOC_019030	CCNG2	chr4:78078356-78091213	THP1	THP2	OK	2.94096	2.30897	-0.349033	-1.96271	0.0009	0.0148489	yes
P13379	XLOC_010436	MTRNR2L1	chr17:22022436-22023991	THP1	THP2	OK	38.4286	30.1765	-0.348752	-2.96307	5e-05	0.00141515	yes
P1147	XLOC_000830	RPS27	chr1:153963238-153964631	THP1	THP2	OK	10790.9	8478.72	-0.347895	-2.40733	5e-05	0.00141515	yes
P17688	XLOC_013697	ETFB	chr19:51848408-51869672	THP1	THP2	OK	139.849	109.936	-0.347211	-2.64053	5e-05	0.00141515	yes
P17032	XLOC_013232	ZNF564	chr19:12636183-12662356	THP1	THP2	OK	5.07981	3.99479	-0.346653	-1.85367	0.00135	0.0204994	yes
P5820	XLOC_004305	TCIRG1	chr11:67806461-67888858	THP1	THP2	OK	202.491	159.325	-0.345886	-1.75631	0.00275	0.0353457	yes
P26546	XLOC_020688	NREP	chr5:110831731-111353003	THP1	THP2	OK	152.749	120.224	-0.345432	-2.0956	0.0002	0.00450805	yes
P18757	XLOC_014543	FAM117B	chr2:203499900-203634480	THP1	THP2	OK	2.64094	2.07894	-0.345202	-1.81156	0.0021	0.0286548	yes
P10513	XLOC_008049	NPC2	chr14:74946642-74960084	THP1	THP2	OK	180.14	141.941	-0.34383	-2.35193	0.00015	0.00352577	yes
P15790	XLOC_012275	PET100	chr19:7694670-7701887	THP1	THP2	OK	278.064	219.224	-0.343006	-2.32759	0.00015	0.00352577	yes
P16371	XLOC_012693	APOE	chr19:45409005-45412652	THP1	THP2	OK	134.995	106.486	-0.342241	-2.26013	5e-05	0.00141515	yes
P24849	XLOC_019389	RPL9	chr4:39046450-39640481	THP1	THP2	OK	1876.91	1480.71	-0.34207	-2.15098	5e-05	0.00141515	yes
P26484	XLOC_020635	RPS23	chr5:81267843-81574403	THP1	THP2	OK	238.072	187.841	-0.341884	-2.03366	0.00025	0.00543859	yes
P16651	XLOC_012957	RPL28	chr19:55897299-55903451	THP1	THP2	OK	775.771	612.109	-0.341842	-1.86886	0.00125	0.0193012	yes
P19324	XLOC_014967	C2orf42	chr2:70377016-70418151	THP1	THP2	OK	5.80122	4.58096	-0.340705	-1.67782	0.00415	0.0476712	yes
P5149	XLOC_003842	RPLP2	chr11:809935-812876	THP1	THP2	OK	4044.39	3201.01	-0.337395	-2.32153	5e-05	0.00141515	yes
P28265	XLOC_022016	DNPH1	chr6:43193366-43197211	THP1	THP2	OK	310.85	246.064	-0.337188	-2.3222	5e-05	0.00141515	yes
P29913	XLOC_024562	TMEM60	chr7:77423044-77427747	THP1	THP2	OK	31.1172	24.6346	-0.337024	-2.03108	0.0006	0.0108087	yes
P27691	XLOC_021609	CCDC28A	chr6:139046347-139114456	THP1	THP2	OK	15.0697	11.9329	-0.336701	-1.75352	0.0023	0.030953	yes
P6905	XLOC_005113	KCNE3	chr11:74165885-74178600	THP1	THP2	OK	13.688	10.844	-0.336017	-2.93531	5e-05	0.00141515	yes
P16269	XLOC_012622	PLD3	chr19:40826966-40884424	THP1	THP2	OK	296.669	235.047	-0.335903	-2.18936	0.0002	0.00450805	yes
P31105	XLOC_025630	PENK	chr8:57353512-57472382	THP1	THP2	OK	36.6531	29.0524	-0.33528	-2.38371	0.00015	0.00352577	yes
P14641	XLOC_011352	TMEM101	chr17:42088555-42100519	THP1	THP2	OK	33.0317	26.2063	-0.333939	-2.44952	5e-05	0.00141515	yes
P10967	XLOC_008496	RPLP1	chr15:69745158-69747884	THP1	THP2	OK	6622.92	5256.06	-0.333485	-2.28097	0.0001	0.00254204	yes
P15818	XLOC_012289	RPS28	chr19:8386383-8387280	THP1	THP2	OK	3487.43	2768.06	-0.333288	-2.26782	5e-05	0.00141515	yes
P19225	XLOC_014876	COX7A2L	chr2:42577644-42588356	THP1	THP2	OK	76.9483	61.1156	-0.332349	-2.55043	5e-05	0.00141515	yes
P29241	XLOC_024026	LAMTOR4	chr7:99746529-99751833	THP1	THP2	OK	199.731	158.875	-0.330169	-2.75501	5e-05	0.00141515	yes
P9111	XLOC_006780	RPL21	chr13:27825585-27830901	THP1	THP2	OK	2904.39	2312.03	-0.329076	-2.27259	5e-05	0.00141515	yes
P24837	XLOC_019375	SEL1L3	chr4:25749048-25865217	THP1	THP2	OK	33.4664	26.6734	-0.32731	-2.05691	0.0001	0.00254204	yes
P18122	XLOC_014071	RPS27A	chr2:55399686-55462989	THP1	THP2	OK	998.571	796.734	-0.325767	-2.22657	5e-05	0.00141515	yes
P18821	XLOC_014591	RPL37A	chr2:217363519-217367516	THP1	THP2	OK	4826.49	3854.23	-0.32453	-2.20968	0.0002	0.00450805	yes
P28159	XLOC_021954	RPS10	chr6:34254919-34393902	THP1	THP2	OK	3286.65	2624.79	-0.324416	-2.07117	0.00035	0.00710717	yes
P12104	XLOC_009414	ORAI3	chr16:30960383-30967911	THP1	THP2	OK	14.5062	11.595	-0.32316	-1.76017	0.0034	0.0412295	yes
P29375	XLOC_024122	ARF5	chr7:127228405-127231759	THP1	THP2	OK	98.6187	79.1411	-0.317434	-2.41899	5e-05	0.00141515	yes
P14693	XLOC_011393	OSBPL7	chr17:45884622-45899147	THP1	THP2	OK	12.2007	9.79326	-0.317108	-2.42969	5e-05	0.00141515	yes
P26688	XLOC_020790	TMEM173	chr5:138855111-138862402	THP1	THP2	OK	218.162	175.138	-0.316907	-1.74216	0.0025	0.0329659	yes
P28374	XLOC_022102	EEF1A1	chr6:74225461-74231347	THP1	THP2	OK	2977.64	2390.83	-0.316657	-2.18917	0.00015	0.00352577	yes
P23429	XLOC_018235	RPL29	chr3:52027643-52029958	THP1	THP2	OK	2369.95	1904.26	-0.315623	-2.17398	0.00015	0.00352577	yes
P2212	XLOC_001526	SYF2	chr1:25548766-25559013	THP1	THP2	OK	28.2516	22.7165	-0.314592	-2.75277	5e-05	0.00141515	yes
P13618	XLOC_010627	FZD2	chr17:42634811-42638630	THP1	THP2	OK	6.39938	5.1461	-0.314453	-1.93795	0.001	0.0161684	yes
P5753	XLOC_004261	CCDC85B	chr11:65657874-65659106	THP1	THP2	OK	136.516	109.827	-0.313838	-2.53374	5e-05	0.00141515	yes
P23082	XLOC_018006	RPL35A	chr3:197615945-197686886	THP1	THP2	OK	1481.55	1192.09	-0.313615	-2.069	0.00035	0.00710717	yes
P27296	XLOC_021299	RPL10A	chr6:35436177-35438558	THP1	THP2	OK	1489.4	1198.67	-0.313298	-2.15879	0.0001	0.00254204	yes
P22272	XLOC_017377	RPL15	chr3:23933571-23965187	THP1	THP2	OK	409.989	330.165	-0.312396	-1.78588	0.0017	0.0243336	yes
P24204	XLOC_018889	SMIM20	chr4:25915813-25931501	THP1	THP2	OK	41.4523	33.4128	-0.311052	-2.16537	0.00045	0.00863937	yes
P3406	XLOC_002350	TMEM9	chr1:201103898-201140710	THP1	THP2	OK	34.2059	27.6238	-0.308335	-1.97447	0.0019	0.0264785	yes
P20515	XLOC_015938	RPS21	chr20:60962007-60963605	THP1	THP2	OK	1981.73	1601.86	-0.307019	-2.04481	0.0005	0.00933809	yes
P6897	XLOC_005108	UCP2	chr11:73685715-73693889	THP1	THP2	OK	133.137	107.629	-0.306843	-2.01995	0.0004	0.00788908	yes
P334	XLOC_000241	WDTC1	chr1:27561006-27635124	THP1	THP2	OK	13.3841	10.8269	-0.305906	-2.51408	0.0001	0.00254204	yes
P20534	XLOC_015960	PPDPF	chr20:62152132-62153524	THP1	THP2	OK	529.631	428.762	-0.304811	-1.99402	0.00045	0.00863937	yes
P17861	XLOC_013809	ZNF814	chr19:58380746-58400442	THP1	THP2	OK	3.46033	2.80338	-0.303745	-2.07575	0.0004	0.00788908	yes
P570	XLOC_000385	RPS8	chr1:45241245-45247905	THP1	THP2	OK	3485.91	2824.46	-0.303559	-2.0351	0.0003	0.00633554	yes
P21161	XLOC_016500	COL6A1	chr21:47401662-47424963	THP1	THP2	OK	19.1319	15.5038	-0.303357	-2.03389	0.00075	0.0128691	yes
P33299	XLOC_027458	COL4A5	chrX:107683073-107940775	THP1	THP2	OK	2.34345	1.89952	-0.302995	-1.63263	0.00435	0.0495128	yes
P3435	XLOC_002368	CYB5R1	chr1:202931000-202936404	THP1	THP2	OK	15.8863	12.8775	-0.302933	-2.02756	0.00055	0.0100799	yes
P25181	XLOC_019604	C4orf3	chr4:120217573-120225600	THP1	THP2	OK	16.4109	13.3102	-0.30213	-2.70394	5e-05	0.00141515	yes
P5265	XLOC_003930	EIF3F	chr11:8008866-8017719	THP1	THP2	OK	202.202	164.11	-0.301135	-1.97422	0.0006	0.0108087	yes
P18254	XLOC_014177	RNF181	chr2:85822836-85824831	THP1	THP2	OK	100.757	81.7874	-0.300924	-2.49985	5e-05	0.00141515	yes
P361	XLOC_000254	MED18	chr1:28655512-28662478	THP1	THP2	OK	12.5218	10.1785	-0.298915	-1.91465	0.0009	0.0148489	yes
P2728	XLOC_001891	HENMT1	chr1:109190879-109204148	THP1	THP2	OK	23.3396	18.9724	-0.298876	-1.8604	0.00105	0.0168972	yes
P6671	XLOC_004956	EEF1G	chr11:62327072-62341460	THP1	THP2	OK	1293.14	1051.53	-0.29839	-2.05998	0.00025	0.00543859	yes
P10609	XLOC_008113	IFI27L2	chr14:94594117-94595957	THP1	THP2	OK	142.22	115.703	-0.297703	-2.50146	5e-05	0.00141515	yes
P14722	XLOC_011425	ZNF652	chr17:47366567-47457456	THP1	THP2	OK	2.82777	2.30145	-0.297122	-2.38879	0.00015	0.00352577	yes
P13590	XLOC_010608	RPL27	chr17:41148879-41155021	THP1	THP2	OK	2890.36	2355.89	-0.294975	-1.9976	0.0006	0.0108087	yes
P19600	XLOC_015205	CXCR4	chr2:136871916-136875725	THP1	THP2	OK	36.7484	30.0031	-0.292572	-1.68388	0.0041	0.0474542	yes
P11273	XLOC_008764	C15orf57	chr15:40823539-40857256	THP1	THP2	OK	16.0364	13.0976	-0.292043	-2.079	0.00025	0.00543859	yes
P18586	XLOC_014428	DHRS9	chr2:169923544-169952819	THP1	THP2	OK	164.725	134.593	-0.291461	-1.73031	0.00345	0.041762	yes
P2041	XLOC_001387	NOL9	chr1:6581406-6614658	THP1	THP2	OK	6.3784	5.21236	-0.291255	-2.52794	0.0001	0.00254204	yes
P15750	XLOC_012250	RPL36	chr19:5690271-5720463	THP1	THP2	OK	3605.47	2948.33	-0.290292	-1.69715	0.00315	0.0391667	yes
P27669	XLOC_021586	RPS12	chr6:133135707-133138703	THP1	THP2	OK	3109.04	2544.58	-0.289044	-1.98756	0.00055	0.0100799	yes
P20772	XLOC_016157	SCAND1	chr20:34541538-34543281	THP1	THP2	OK	151.775	124.584	-0.284814	-2.0315	0.00075	0.0128691	yes
P2114	XLOC_001451	NBPF1	chr1:16888921-16940100	THP1	THP2	OK	5.67014	4.65725	-0.283905	-1.92137	0.00115	0.0181033	yes
P30037	XLOC_024642	PPP1R35	chr7:100032911-100034094	THP1	THP2	OK	109.73	90.1621	-0.283366	-2.08377	0.00055	0.0100799	yes
P5701	XLOC_004226	PRDX5	chr11:64085559-64089295	THP1	THP2	OK	178.256	146.53	-0.282756	-1.86976	0.00115	0.0181033	yes
P17379	XLOC_013480	SERTAD3	chr19:40946747-40950282	THP1	THP2	OK	17.0264	14.0052	-0.281804	-1.69255	0.00295	0.0372193	yes
P16790	XLOC_013059	UQCR11	chr19:1597153-1605483	THP1	THP2	OK	115.06	94.6625	-0.281525	-1.8296	0.00125	0.0193012	yes
P31099	XLOC_025624	RPS20	chr8:56979852-56987140	THP1	THP2	OK	2354.47	1937.24	-0.281402	-1.93869	0.00085	0.0142466	yes
P18587	XLOC_014430	BBS5	chr2:170336005-170363165	THP1	THP2	OK	12.105	9.97238	-0.279599	-1.94496	0.0011	0.0175374	yes
P16591	XLOC_012930	RPS9	chr19:54704725-54711519	THP1	THP2	OK	1204.98	993.109	-0.278979	-1.86501	0.00115	0.0181033	yes
P33469	XLOC_027594	MAGEA4	chrX:151081360-151093642	THP1	THP2	OK	29.2202	24.0828	-0.278965	-2.42694	5e-05	0.00141515	yes
P20675	XLOC_016072	RALGAPA2	chr20:20370271-20693266	THP1	THP2	OK	2.08257	1.72148	-0.274721	-1.68164	0.00325	0.0399398	yes
P5895	XLOC_004363	RPS3	chr11:75110534-75133345	THP1	THP2	OK	1062.1	879.303	-0.272485	-1.84201	0.0018	0.0254204	yes
P23142	XLOC_018052	RPL32	chr3:12876443-12883081	THP1	THP2	OK	692.604	574.687	-0.269255	-1.84998	0.0015	0.022188	yes
P8596	XLOC_006349	ATP5G2	chr12:54058943-54070512	THP1	THP2	OK	538.695	447.022	-0.269122	-1.82362	0.00185	0.0259928	yes
P13667	XLOC_010658	TBKBP1	chr17:45772629-45789429	THP1	THP2	OK	7.99227	6.64165	-0.267064	-1.76156	0.00265	0.0344475	yes
P17334	XLOC_013447	ECH1	chr19:39306061-39322497	THP1	THP2	OK	273.404	227.272	-0.266612	-1.77076	0.0024	0.0320475	yes
P26575	XLOC_020714	PPIC	chr5:122359077-122372425	THP1	THP2	OK	112.571	93.8255	-0.262781	-1.72606	0.00255	0.0334006	yes
P17737	XLOC_013730	ZNF160	chr19:53569866-53606687	THP1	THP2	OK	5.50953	4.59461	-0.261988	-1.63468	0.0038	0.0449678	yes
P2389	XLOC_001653	CITED4	chr1:41326727-41328018	THP1	THP2	OK	1272.38	1061.27	-0.261733	-1.78357	0.00155	0.022756	yes
P22725	XLOC_017717	CSTA	chr3:122044010-122060815	THP1	THP2	OK	192.156	160.289	-0.261603	-1.70047	0.00365	0.0437204	yes
P4863	XLOC_003596	PDLIM1	chr10:96997324-97050905	THP1	THP2	OK	34.7036	28.9665	-0.260701	-2.35332	0.00015	0.00352577	yes
P17524	XLOC_013566	MYPOP	chr19:46393280-46405862	THP1	THP2	OK	32.3849	27.05	-0.259693	-2.24663	0.00015	0.00352577	yes
P23575	XLOC_018346	RPL24	chr3:101399819-101406701	THP1	THP2	OK	1856.86	1551.13	-0.259549	-1.76456	0.00195	0.0270107	yes
P15509	XLOC_012071	RPL17	chr18:47007547-47018935	THP1	THP2	OK	1677.11	1404.2	-0.256222	-1.72172	0.00215	0.0291631	yes
P14947	XLOC_011583	UNC13D	chr17:73823307-73840798	THP1	THP2	OK	15.1444	12.6831	-0.255869	-2.37205	5e-05	0.00141515	yes
P2995	XLOC_002081	S100A6	chr1:153507075-153508717	THP1	THP2	OK	666.119	558.148	-0.255134	-1.69444	0.0029	0.0367235	yes
P16797	XLOC_013064	ABHD17A	chr19:1876974-1885518	THP1	THP2	OK	154.639	129.895	-0.251563	-1.87187	0.00135	0.0204994	yes
P2997	XLOC_002083	S100A4	chr1:153516092-153524245	THP1	THP2	OK	1480.18	1245.85	-0.248642	-1.6893	0.0034	0.0412295	yes
P22361	XLOC_017431	RPL14	chr3:40498782-40503863	THP1	THP2	OK	1063.99	895.822	-0.248204	-1.71941	0.002	0.0274815	yes
P34170	XLOC_028133	CETN2	chrX:151995870-151999301	THP1	THP2	OK	42.7017	35.997	-0.246417	-1.8361	0.0016	0.0233651	yes
P26363	XLOC_020532	EMB	chr5:49678514-49739223	THP1	THP2	OK	75.6682	63.8225	-0.245622	-1.65827	0.0029	0.0367235	yes
P16481	XLOC_012792	RPS11	chr19:49999621-50002969	THP1	THP2	OK	3760.05	3171.48	-0.245595	-1.69586	0.00335	0.0408397	yes
P6397	XLOC_004743	TMEM41B	chr11:9302200-9336315	THP1	THP2	OK	7.50449	6.33682	-0.243995	-1.79621	0.00195	0.0270107	yes
P31249	XLOC_025757	RPL30	chr8:99053937-99057818	THP1	THP2	OK	3679.56	3112.11	-0.241638	-1.66754	0.0038	0.0449678	yes
P29603	XLOC_024296	COX19	chr7:1004485-1015235	THP1	THP2	OK	10.7037	9.09162	-0.235505	-2.19865	0.0001	0.00254204	yes
P12826	XLOC_009957	BCL7C	chr16:30845361-30906539	THP1	THP2	OK	64.7468	55.0213	-0.23482	-1.76456	0.00195	0.0270107	yes
P21468	XLOC_016758	SDF2L1	chr22:21996541-21998588	THP1	THP2	OK	143.667	122.173	-0.233801	-2.04952	0.0007	0.0121632	yes
P12810	XLOC_009948	ZNF768	chr16:30535321-30537910	THP1	THP2	OK	58.5733	50.0675	-0.226369	-1.76873	0.0015	0.022188	yes
P23549	XLOC_018325	PROS1	chr3:93591880-93692934	THP1	THP2	OK	9.77703	8.35894	-0.226076	-1.88677	0.00085	0.0142466	yes
P335	XLOC_000242	TMEM222	chr1:27648635-27662891	THP1	THP2	OK	28.6018	24.4592	-0.225725	-1.74199	0.00275	0.0353457	yes
P4223	XLOC_003121	HIF1AN	chr10:102295640-102313681	THP1	THP2	OK	7.25021	6.20255	-0.225162	-1.80881	0.00195	0.0270107	yes
P20028	XLOC_015519	MYEOV2	chr2:241065979-241075764	THP1	THP2	OK	211.896	181.665	-0.222075	-1.6337	0.00425	0.0486976	yes
P33267	XLOC_027434	TCEAL4	chrX:102831158-102842664	THP1	THP2	OK	42.4011	36.4224	-0.219275	-1.88971	0.0015	0.022188	yes
P18233	XLOC_014156	POLE4	chr2:75185774-75196859	THP1	THP2	OK	131.272	113.036	-0.215787	-2.00912	0.00065	0.0115428	yes
P10654	XLOC_008155	C14orf2	chr14:104378624-104387903	THP1	THP2	OK	213.498	184.053	-0.2141	-1.66828	0.00365	0.0437204	yes
P17132	XLOC_013302	NR2F6	chr19:17342693-17356151	THP1	THP2	OK	45.8331	39.5691	-0.212015	-1.67494	0.004	0.04677	yes
P17907	XLOC_013905	ID2	chr2:8822112-8824583	THP1	THP2	OK	56.2017	48.6416	-0.208423	-1.76278	0.00335	0.0408397	yes
P4015	XLOC_002984	CHCHD1	chr10:75541807-75543406	THP1	THP2	OK	65.838	57.0276	-0.20726	-1.76775	0.002	0.0274815	yes
P32950	XLOC_027198	MAGEB2	chrX:30233674-30238206	THP1	THP2	OK	27.3008	23.6651	-0.206181	-1.83477	0.001	0.0161684	yes

## Sheet: THP1_THP2_cds_exp_up
test_id	gene_id	gene	locus	sample_1	sample_2	status	value_1	value_2	log2(fold_change)	test_stat	p_value	q_value	significant
P3603	XLOC_002518	EXOC8	chr1:231468476-231473618	THP1	THP2	OK	8.30881	9.4353	0.183427	1.66574	0.00395	0.0463829	yes
P888	XLOC_000615	PRMT6	chr1:107599266-107601916	THP1	THP2	OK	18.0001	20.5694	0.192501	1.8411	0.0014	0.0210721	yes
P31313	XLOC_025806	SNTB1	chr8:121547984-121824309	THP1	THP2	OK	7.27917	8.32071	0.192934	1.69859	0.003	0.037677	yes
P1496	XLOC_001019	XPR1	chr1:180601145-180859415	THP1	THP2	OK	4.07487	4.65834	0.193062	1.80376	0.0015	0.022188	yes
P4898	XLOC_003609	FRAT2	chr10:99092253-99094458	THP1	THP2	OK	23.4217	26.8616	0.1977	1.67827	0.0043	0.0491475	yes
P12956	XLOC_010065	ACD	chr16:67679029-67694718	THP1	THP2	OK	23.7554	27.3488	0.203225	1.71854	0.0026	0.0338938	yes
P26799	XLOC_020850	CCDC69	chr5:150560612-150603654	THP1	THP2	OK	9.60483	11.0644	0.20409	1.66761	0.00395	0.0463829	yes
P30563	XLOC_025142	HOOK3	chr8:42752032-42885682	THP1	THP2	OK	2.31806	2.6754	0.206835	1.8614	0.0012	0.0187186	yes
P6017	XLOC_004459	DDX10	chr11:108535751-108811657	THP1	THP2	OK	15.2394	17.6233	0.209677	1.80465	0.00235	0.0315332	yes
P9983	XLOC_007571	EIF2B2	chr14:75469611-75476294	THP1	THP2	OK	20.7128	23.9775	0.211158	1.65903	0.00415	0.0476712	yes
P14983	XLOC_011604	JMJD6	chr17:74708913-74722881	THP1	THP2	OK	24.7456	28.6479	0.211258	1.66548	0.0041	0.0474542	yes
P32457	XLOC_026765	NINJ1	chr9:95883770-95896570	THP1	THP2	OK	35.8799	41.543	0.211428	1.74461	0.0034	0.0412295	yes
P14805	XLOC_011498	MED13	chr17:60019965-60142643	THP1	THP2	OK	4.7834	5.54339	0.212732	1.61382	0.0043	0.0491475	yes
P14044	XLOC_010926	MYO1C	chr17:1367479-1396001	THP1	THP2	OK	12.174	14.1122	0.213139	1.88532	0.00065	0.0115428	yes
P30791	XLOC_025349	EFR3A	chr8:132916355-133025886	THP1	THP2	OK	7.85557	9.11088	0.213875	1.85456	0.0019	0.0264785	yes
P33334	XLOC_027489	DOCK11	chrX:117629871-117820123	THP1	THP2	OK	5.73556	6.66575	0.216832	1.98025	0.00055	0.0100799	yes
P15921	XLOC_012355	ASNA1	chr19:12848305-12859137	THP1	THP2	OK	52.4581	61.0494	0.218812	1.84255	0.0023	0.030953	yes
P31057	XLOC_025600	KAT6A	chr8:41786996-41909544	THP1	THP2	OK	5.84349	6.80098	0.218914	1.64613	0.00435	0.0495128	yes
P18140	XLOC_014085	B3GNT2	chr2:62423261-62451866	THP1	THP2	OK	22.4413	26.1332	0.219728	1.69301	0.00305	0.0381653	yes
P18976	XLOC_014688	COPS8	chr2:237994083-238007489	THP1	THP2	OK	15.944	18.5907	0.22157	1.74113	0.0023	0.030953	yes
P24773	XLOC_019328	GRPEL1	chr4:7060613-7069800	THP1	THP2	OK	32.1629	37.559	0.223759	1.69559	0.00335	0.0408397	yes
P19398	XLOC_015022	SUCLG1	chr2:84650646-84686586	THP1	THP2	OK	49.0417	57.2777	0.223964	1.71401	0.00215	0.0291631	yes
P31274	XLOC_025777	KLF10	chr8:103661004-103668130	THP1	THP2	OK	11.7007	13.6863	0.226139	1.71516	0.0031	0.03865	yes
P22909	XLOC_017862	RSRC1	chr3:157827840-158262624	THP1	THP2	OK	23.1114	27.0595	0.227532	1.90569	0.00065	0.0115428	yes
P6009	XLOC_004451	AASDHPPT	chr11:105921824-105969419	THP1	THP2	OK	9.31134	10.9062	0.228094	1.75095	0.0021	0.0286548	yes
P14742	XLOC_011443	ANKRD40	chr17:48770550-48785270	THP1	THP2	OK	10.9891	12.8758	0.228593	1.90297	0.0017	0.0243336	yes
P9829	XLOC_007471	PSMC6	chr14:53173895-53194716	THP1	THP2	OK	44.5799	52.2345	0.22861	1.76469	0.00245	0.0324625	yes
P27723	XLOC_021632	SASH1	chr6:148663728-148873184	THP1	THP2	OK	7.70125	9.02442	0.228742	1.69496	0.00275	0.0353457	yes
P32584	XLOC_026877	FBXW2	chr9:123519253-123555740	THP1	THP2	OK	5.12075	6.00086	0.228814	1.70969	0.00335	0.0408397	yes
P22967	XLOC_017913	USP13	chr3:179370932-179507189	THP1	THP2	OK	2.96407	3.47355	0.22883	1.76148	0.0025	0.0329659	yes
P4519	XLOC_003356	ARHGAP21	chr10:24872537-25012597	THP1	THP2	OK	5.40614	6.34551	0.231137	2.09165	0.0003	0.00633554	yes
P21198	XLOC_016519	NRIP1	chr21:16333555-16437126	THP1	THP2	OK	2.99487	3.51726	0.23196	1.70745	0.0034	0.0412295	yes
P3501	XLOC_002422	SLC30A1	chr1:211744881-211752099	THP1	THP2	OK	4.45752	5.23913	0.233086	1.78044	0.00135	0.0204994	yes
P15924	XLOC_012358	RNASEH2A	chr19:12917427-12924462	THP1	THP2	OK	84.141	98.9997	0.234615	1.77243	0.0018	0.0254204	yes
P14817	XLOC_011505	CCDC47	chr17:61822609-61851088	THP1	THP2	OK	13.8766	16.3428	0.236001	1.97971	0.0012	0.0187186	yes
P21067	XLOC_016431	MORC3	chr21:37692486-37748944	THP1	THP2	OK	8.55871	10.0879	0.237165	2.13732	5e-05	0.00141515	yes
P15759	XLOC_012258	CLPP	chr19:6361462-6369110	THP1	THP2	OK	111.615	131.659	0.238272	1.70022	0.0028	0.0357873	yes
P2802	XLOC_001942	BCAS2	chr1:115110180-115124265	THP1	THP2	OK	35.872	42.3276	0.238741	2.17971	0.00015	0.00352577	yes
P1853	XLOC_001238	KIAA1804	chr1:233463513-233520894	THP1	THP2	OK	4.61037	5.44329	0.239594	1.75501	0.0021	0.0286548	yes
P10608	XLOC_008112	DDX24	chr14:94517267-94547558	THP1	THP2	OK	62.3451	73.6173	0.239768	1.58844	0.0043	0.0491475	yes
P3467	XLOC_002396	ELK4	chr1:205577070-205602000	THP1	THP2	OK	3.58203	4.23016	0.239934	1.98867	0.0013	0.0199164	yes
P32498	XLOC_026808	MRPL50	chr9:104152248-104160919	THP1	THP2	OK	26.9908	31.881	0.24023	1.86688	0.00155	0.022756	yes
P33647	XLOC_027710	RPS6KA3	chrX:20168028-20284750	THP1	THP2	OK	3.77149	4.4561	0.240648	2.07901	0.00055	0.0100799	yes
P31632	XLOC_026148	FAM122A	chr9:71320329-71624092	THP1	THP2	OK	5.62916	6.65796	0.242161	1.74117	0.00275	0.0353457	yes
P21972	XLOC_017126	RTCB	chr22:32783561-32808274	THP1	THP2	OK	33.5724	39.7792	0.244741	1.85543	0.0014	0.0210721	yes
P26222	XLOC_020390	MAML1	chr5:179159850-179204287	THP1	THP2	OK	9.93194	11.7991	0.248531	1.98819	0.00055	0.0100799	yes
P11420	XLOC_008868	BNIP2	chr15:59954390-59981642	THP1	THP2	OK	18.137	21.5557	0.249138	1.74464	0.003	0.037677	yes
P16121	XLOC_012517	GPI	chr19:34855644-34893318	THP1	THP2	OK	83.0228	98.6921	0.249427	1.68272	0.004	0.04677	yes
P6533	XLOC_004841	TP53I11	chr11:44785975-44972857	THP1	THP2	OK	12.1472	14.4451	0.249955	2.27682	5e-05	0.00141515	yes
P18218	XLOC_014141	TET3	chr2:74213530-74335302	THP1	THP2	OK	7.44433	8.85791	0.250824	1.76833	0.00325	0.0399398	yes
P14701	XLOC_011402	CBX1	chr17:46147413-46178883	THP1	THP2	OK	33.2252	39.5833	0.252616	1.90784	0.0007	0.0121632	yes
P32768	XLOC_026998	CAMSAP1	chr9:138700332-138799005	THP1	THP2	OK	7.76632	9.25306	0.2527	2.12258	0.00045	0.00863937	yes
P21637	XLOC_016870	PDXP	chr22:38054736-38062939	THP1	THP2	OK	36.6203	43.6449	0.253169	2.02642	0.001	0.0161684	yes
P30572	XLOC_025150	MCM4	chr8:48872762-48890719	THP1	THP2	OK	85.4818	101.894	0.253378	1.7272	0.00285	0.0362912	yes
P27803	XLOC_021682	IGF2R	chr6:160390130-160527583	THP1	THP2	OK	31.5788	37.6688	0.254413	1.69323	0.0027	0.034965	yes
P27586	XLOC_021520	RPF2	chr6:111303219-111349466	THP1	THP2	OK	15.3741	18.344	0.254802	1.97178	0.00075	0.0128691	yes
P3940	XLOC_002936	ADO	chr10:64564515-64568239	THP1	THP2	OK	10.4453	12.47	0.255616	2.31273	0.00015	0.00352577	yes
P25721	XLOC_020079	MAN2A1	chr5:109025066-109205326	THP1	THP2	OK	5.0336	6.00944	0.255641	2.3023	0.0001	0.00254204	yes
P4406	XLOC_003250	GLRX3	chr10:131934638-131978762	THP1	THP2	OK	40.5445	48.415	0.255948	2.06845	0.0005	0.00933809	yes
P25790	XLOC_020128	PHAX	chr5:125936606-125962944	THP1	THP2	OK	7.62001	9.10278	0.256513	2.00531	0.0006	0.0108087	yes
P23594	XLOC_018368	ATG3	chr3:112251353-112280810	THP1	THP2	OK	69.1062	82.5585	0.256603	1.98443	0.0005	0.00933809	yes
P21991	XLOC_017138	MYH9	chr22:36677322-36784112	THP1	THP2	OK	200.104	239.067	0.256669	1.77235	0.0013	0.0199164	yes
P19840	XLOC_015374	WDR12	chr2:203745322-203851208	THP1	THP2	OK	13.8636	16.5657	0.256893	2.21991	0.00015	0.00352577	yes
P16369	XLOC_012692	TOMM40	chr19:45394476-45406946	THP1	THP2	OK	108.913	130.292	0.258561	1.71382	0.00295	0.0372193	yes
P11242	XLOC_008746	AQR	chr15:35148551-35261995	THP1	THP2	OK	8.70042	10.4107	0.258907	2.2319	0.0002	0.00450805	yes
P11305	XLOC_008789	UBR1	chr15:43235097-43398286	THP1	THP2	OK	2.894	3.46384	0.259305	1.90857	0.001	0.0161684	yes
P28530	XLOC_022202	TSPYL4	chr6:116571130-116575261	THP1	THP2	OK	4.88189	5.84456	0.259655	1.73893	0.0031	0.03865	yes
P5370	XLOC_004009	RCN1	chr11:32112476-32127272	THP1	THP2	OK	25.1041	30.0617	0.260002	1.94619	0.00095	0.0154877	yes
P7462	XLOC_005559	GOLT1B	chr12:21654698-21671337	THP1	THP2	OK	6.12393	7.33778	0.260885	1.86307	0.00135	0.0204994	yes
P21263	XLOC_016577	URB1	chr21:33656417-33765312	THP1	THP2	OK	3.3525	4.01761	0.261098	1.86604	0.00125	0.0193012	yes
P31532	XLOC_026060	ACO1	chr9:32384600-32450832	THP1	THP2	OK	6.26619	7.51125	0.261463	1.77148	0.0024	0.0320475	yes
P16812	XLOC_013077	LMNB2	chr19:2428162-2456966	THP1	THP2	OK	62.1959	74.5638	0.261655	1.75706	0.00185	0.0259928	yes
P13081	XLOC_010156	GINS2	chr16:85711279-85722588	THP1	THP2	OK	28.6228	34.3215	0.261949	2.07217	0.00045	0.00863937	yes
P5035	XLOC_003708	EIF3A	chr10:120789227-120840351	THP1	THP2	OK	88.3182	105.934	0.262377	1.70299	0.0031	0.03865	yes
P26280	XLOC_020466	MYO10	chr5:16662015-16936385	THP1	THP2	OK	2.42416	2.90826	0.262674	2.06509	0.00045	0.00863937	yes
P25438	XLOC_019888	C5orf22	chr5:31532372-31555165	THP1	THP2	OK	6.25917	7.51136	0.263104	2.08881	0.00035	0.00710717	yes
P8977	XLOC_006621	RAB35	chr12:120532898-120554643	THP1	THP2	OK	19.2236	23.0708	0.26319	1.63096	0.0044	0.049999	yes
P30833	XLOC_025391	CYC1	chr8:145149937-145152430	THP1	THP2	OK	184.53	221.464	0.263221	1.75005	0.00195	0.0270107	yes
P30777	XLOC_025325	FAM91A1	chr8:124780881-124827690	THP1	THP2	OK	7.73286	9.28144	0.263345	2.16566	0.0005	0.00933809	yes
P6667	XLOC_004953	FTH1	chr11:61717355-61735132	THP1	THP2	OK	753.887	904.879	0.263376	1.795	0.0021	0.0286548	yes
P25289	XLOC_019685	PPID	chr4:159630278-159644552	THP1	THP2	OK	42.1399	50.5931	0.263754	2.0605	0.0004	0.00788908	yes
P33204	XLOC_027388	PGK1	chrX:77359665-77382324	THP1	THP2	OK	153.45	184.312	0.264381	1.80441	0.00125	0.0193012	yes
P25095	XLOC_019540	EIF4E	chr4:99799606-99851786	THP1	THP2	OK	17.2761	20.772	0.265868	1.72147	0.0033	0.0404818	yes
P16237	XLOC_012596	ACTN4	chr19:39138266-39235114	THP1	THP2	OK	118.027	141.915	0.26591	1.74376	0.00255	0.0334006	yes
P5203	XLOC_003879	STIM1	chr11:3876932-4114440	THP1	THP2	OK	15.1103	18.1697	0.266	2.01284	0.0006	0.0108087	yes
P18157	XLOC_014099	ACTR2	chr2:65454828-65498390	THP1	THP2	OK	96.5201	116.064	0.266025	1.82391	0.00175	0.0249452	yes
P2686	XLOC_001856	DNTTIP2	chr1:94335013-94344762	THP1	THP2	OK	40.4284	48.6374	0.266696	1.73538	0.00275	0.0353457	yes
P24755	XLOC_019316	LYAR	chr4:4269428-4291896	THP1	THP2	OK	33.0947	39.8208	0.266923	2.4127	5e-05	0.00141515	yes
P18870	XLOC_014635	ACSL3	chr2:223725731-223809341	THP1	THP2	OK	11.4948	13.832	0.267025	2.02261	0.00045	0.00863937	yes
P16579	XLOC_012921	MYADM	chr19:54368837-54379689	THP1	THP2	OK	47.9914	57.7571	0.267223	1.75433	0.00215	0.0291631	yes
P6550	XLOC_004853	CKAP5	chr11:46765083-46867859	THP1	THP2	OK	28.255	34.0085	0.267389	1.78001	0.0019	0.0264785	yes
P24478	XLOC_019094	CISD2	chr4:103790134-103940896	THP1	THP2	OK	3.95871	4.76702	0.26806	2.07192	0.0005	0.00933809	yes
P26639	XLOC_020753	SAR1B	chr5:133936838-133968533	THP1	THP2	OK	3.8666	4.66258	0.270064	2.06902	0.0006	0.0108087	yes
P22036	XLOC_017175	NPTXR	chr22:39214455-39240017	THP1	THP2	OK	4.05152	4.88908	0.2711	1.84704	0.002	0.0274815	yes
P528	XLOC_000367	CDC20	chr1:43824625-43833745	THP1	THP2	OK	420.644	507.761	0.271552	1.63839	0.0041	0.0474542	yes
P15534	XLOC_012083	MBD2	chr18:51677970-51751158	THP1	THP2	OK	9.78239	11.8128	0.272096	1.82897	0.002	0.0274815	yes
P7171	XLOC_005292	PVRL1	chr11:119508807-119599435	THP1	THP2	OK	4.02393	4.86158	0.272821	1.95864	0.0002	0.00450805	yes
P30516	XLOC_025104	MAK16	chr8:33342684-33370703	THP1	THP2	OK	12.2462	14.8027	0.273529	1.71632	0.00245	0.0324625	yes
P25492	XLOC_019928	MRPS30	chr5:44809026-44816236	THP1	THP2	OK	29.8994	36.1511	0.273922	2.43661	5e-05	0.00141515	yes
P8638	XLOC_006381	ANKRD52	chr12:56623819-56652143	THP1	THP2	OK	8.36618	10.125	0.275283	2.07565	0.0001	0.00254204	yes
P27931	XLOC_021778	DEK	chr6:18224399-18264799	THP1	THP2	OK	30.5804	37.0271	0.275971	1.89415	0.002	0.0274815	yes
P6763	XLOC_005012	CDCA5	chr11:64844923-64851615	THP1	THP2	OK	27.1032	32.838	0.276904	1.68561	0.0032	0.0396448	yes
P22746	XLOC_017745	MCM2	chr3:127317199-127341283	THP1	THP2	OK	58.9255	71.394	0.276911	1.7433	0.00245	0.0324625	yes
P11368	XLOC_008832	CYP19A1	chr15:51500253-51630795	THP1	THP2	OK	3.99177	4.83977	0.277912	1.8519	0.0008	0.0135408	yes
P13437	XLOC_010494	PSMD11	chr17:30771480-30810337	THP1	THP2	OK	18.9267	22.9613	0.278782	1.9526	0.0008	0.0135408	yes
P18056	XLOC_014018	GPATCH11	chr2:37311593-37329991	THP1	THP2	OK	9.11198	11.0595	0.279454	1.95552	0.00115	0.0181033	yes
P17916	XLOC_013912	RRM2	chr2:10262694-10271546	THP1	THP2	OK	21.8371	26.5098	0.279746	1.96893	0.00085	0.0142466	yes
P33291	XLOC_027454	PRPS1	chrX:106871653-106894256	THP1	THP2	OK	22.299	27.0748	0.279971	2.33183	0.0001	0.00254204	yes
P6638	XLOC_004930	PATL1	chr11:59404185-59436511	THP1	THP2	OK	15.3317	18.6191	0.280273	1.68679	0.0029	0.0367235	yes
P10541	XLOC_008073	SPTLC2	chr14:77972339-78083110	THP1	THP2	OK	3.2721	3.97546	0.280905	2.26726	5e-05	0.00141515	yes
P6127	XLOC_004524	CBL	chr11:119076985-119178859	THP1	THP2	OK	6.92768	8.41854	0.281196	1.87318	0.00115	0.0181033	yes
P2414	XLOC_001666	SLC2A1	chr1:43391045-43449029	THP1	THP2	OK	41.0495	49.9561	0.283295	1.86356	0.0009	0.0148489	yes
P19985	XLOC_015478	NCL	chr2:232319300-232329205	THP1	THP2	OK	449.206	546.736	0.283465	1.9276	0.00095	0.0154877	yes
P18756	XLOC_014542	BMPR2	chr2:203241049-203432474	THP1	THP2	OK	1.90794	2.32232	0.283549	2.15289	5e-05	0.00141515	yes
P3015	XLOC_002099	TPM3	chr1:154127779-154164693	THP1	THP2	OK	270.867	329.793	0.283973	1.87831	0.00115	0.0181033	yes
P7900	XLOC_005867	SCYL2	chr12:100661548-100733914	THP1	THP2	OK	8.77652	10.6946	0.285163	2.57781	5e-05	0.00141515	yes
P23629	XLOC_018396	LRRC58	chr3:120043575-120068186	THP1	THP2	OK	4.69409	5.72032	0.285251	2.67617	5e-05	0.00141515	yes
P12180	XLOC_009485	MT2A	chr16:56642477-56643409	THP1	THP2	OK	167.368	204.104	0.286278	1.94037	0.00125	0.0193012	yes
P28823	XLOC_023734	BZW2	chr7:16685758-16746148	THP1	THP2	OK	51.9178	63.3282	0.286619	1.79571	0.0019	0.0264785	yes
P8814	XLOC_006501	EEA1	chr12:93166284-93323107	THP1	THP2	OK	2.25985	2.75679	0.286761	1.78166	0.00245	0.0324625	yes
P14061	XLOC_010940	TSR1	chr17:2207236-2240678	THP1	THP2	OK	8.46193	10.3254	0.287141	2.19076	0.00015	0.00352577	yes
P5286	XLOC_003951	CTR9	chr11:10772533-10801302	THP1	THP2	OK	14.2372	17.3791	0.287685	2.17308	0.0001	0.00254204	yes
P11151	XLOC_008648	SLCO3A1	chr15:92396937-92715665	THP1	THP2	OK	3.93032	4.79807	0.287809	1.82573	0.0015	0.022188	yes
P11343	XLOC_008813	GATM	chr15:45653321-45670980	THP1	THP2	OK	14.7738	18.0406	0.288203	2.51552	5e-05	0.00141515	yes
P9348	XLOC_007039	XPO4	chr13:21351467-21476913	THP1	THP2	OK	3.73317	4.55935	0.288427	2.46239	0.0002	0.00450805	yes
P15561	XLOC_012101	LMAN1	chr18:56995055-57026508	THP1	THP2	OK	13.9335	17.024	0.289015	2.27096	0.00015	0.00352577	yes
P267	XLOC_000200	TCEB3	chr1:24069855-24104787	THP1	THP2	OK	9.93154	12.1363	0.289235	2.04087	0.0005	0.00933809	yes
P25826	XLOC_020156	HSPA4	chr5:132387661-132441802	THP1	THP2	OK	70.796	86.5581	0.290001	1.91984	0.00065	0.0115428	yes
P9819	XLOC_007463	TMX1	chr14:51706885-51724372	THP1	THP2	OK	9.49531	11.6146	0.290658	2.40664	5e-05	0.00141515	yes
P23347	XLOC_018185	PRKAR2A	chr3:48784024-48885270	THP1	THP2	OK	6.43366	7.87069	0.29085	2.46958	5e-05	0.00141515	yes
P23914	XLOC_018604	GNB4	chr3:179113875-179169371	THP1	THP2	OK	5.42718	6.64247	0.291516	2.76306	5e-05	0.00141515	yes
P31010	XLOC_025563	PPP2CB	chr8:30643125-30670352	THP1	THP2	OK	27.2158	33.3106	0.291536	2.4509	5e-05	0.00141515	yes
P6444	XLOC_004777	SAAL1	chr11:18101889-18127638	THP1	THP2	OK	15.976	19.5618	0.292134	2.12748	0.00035	0.00710717	yes
P18234	XLOC_014159	MRPL19	chr2:75873908-75889334	THP1	THP2	OK	3.51293	4.30343	0.292812	2.54641	5e-05	0.00141515	yes
P19597	XLOC_015203	MCM6	chr2:136597195-136634047	THP1	THP2	OK	35.1221	43.0417	0.293356	1.92473	0.0006	0.0108087	yes
P832	XLOC_000576	DR1	chr1:93811477-93828148	THP1	THP2	OK	26.9052	32.9882	0.294067	2.06958	0.0004	0.00788908	yes
P8457	XLOC_006254	SLC38A1	chr12:46576839-46663208	THP1	THP2	OK	8.87147	10.885	0.295093	2.07774	0.00045	0.00863937	yes
P33792	XLOC_027812	SMC1A	chrX:53401069-53449677	THP1	THP2	OK	23.0004	28.222	0.295162	1.87685	0.00125	0.0193012	yes
P16284	XLOC_012635	CYP2S1	chr19:41699111-41713444	THP1	THP2	OK	17.0786	20.9667	0.295905	2.81826	5e-05	0.00141515	yes
P11366	XLOC_008830	SPPL2A	chr15:50999613-51057910	THP1	THP2	OK	12.5256	15.3872	0.296849	1.99533	0.00075	0.0128691	yes
P14986	XLOC_011610	TK1	chr17:76170159-76183285	THP1	THP2	OK	118.694	145.861	0.297339	1.94441	0.0009	0.0148489	yes
P15505	XLOC_012069	DYM	chr18:46569240-46987079	THP1	THP2	OK	8.26358	10.155	0.297354	1.83728	0.00095	0.0154877	yes
P7115	XLOC_005256	ZPR1	chr11:116648320-116658739	THP1	THP2	OK	36.0992	44.3701	0.29762	2.04647	0.0004	0.00788908	yes
P17884	XLOC_013888	ACP1	chr2:264868-278282	THP1	THP2	OK	28.3372	34.8307	0.297664	1.79425	0.0018	0.0254204	yes
P17217	XLOC_013364	ZNF91	chr19:23540497-23578362	THP1	THP2	OK	2.59913	3.19478	0.297686	1.68462	0.0039	0.045953	yes
P894	XLOC_000620	FAM102B	chr1:109102970-109181949	THP1	THP2	OK	7.52997	9.25998	0.298365	2.4479	0.0001	0.00254204	yes
P11406	XLOC_008856	RFX7	chr15:56382730-56535483	THP1	THP2	OK	2.06668	2.54178	0.298524	1.85422	0.0019	0.0264785	yes
P873	XLOC_000599	RTCA	chr1:100730297-100758371	THP1	THP2	OK	24.9969	30.7513	0.2989	1.81346	0.00225	0.0303994	yes
P26993	XLOC_021079	PAK1IP1	chr6:10695187-10709970	THP1	THP2	OK	10.5854	13.0244	0.299138	1.7195	0.00365	0.0437204	yes
P13856	XLOC_010786	PRKAR1A	chr17:66255322-66597095	THP1	THP2	OK	24.9525	30.704	0.29924	1.87702	0.00125	0.0193012	yes
P28142	XLOC_021943	BAK1	chr6:33540322-33548070	THP1	THP2	OK	24.987	30.7469	0.299265	2.24484	0.00025	0.00543859	yes
P31000	XLOC_025553	DUSP4	chr8:29190578-29208267	THP1	THP2	OK	3.9532	4.86546	0.299558	1.9929	0.0006	0.0108087	yes
P7878	XLOC_005849	METAP2	chr12:95867821-95909613	THP1	THP2	OK	21.2681	26.1788	0.299709	2.10875	0.0005	0.00933809	yes
P9989	XLOC_007576	BATF	chr14:75988783-76013334	THP1	THP2	OK	47.9861	59.0665	0.299725	2.28732	0.0001	0.00254204	yes
P31070	XLOC_025609	PRKDC	chr8:48685666-48872743	THP1	THP2	OK	30.8549	37.9937	0.30026	1.88138	0.001	0.0161684	yes
P12844	XLOC_009984	SHCBP1	chr16:46614401-46655311	THP1	THP2	OK	20.3992	25.1238	0.300544	2.02168	0.0004	0.00788908	yes
P582	XLOC_000399	MAST2	chr1:46269284-46501835	THP1	THP2	OK	12.9941	16.0048	0.300649	1.96449	0.00035	0.00710717	yes
P6408	XLOC_004751	EIF4G2	chr11:10818592-10830582	THP1	THP2	OK	157.191	193.71	0.301385	1.75077	0.002	0.0274815	yes
P20573	XLOC_015988	SRXN1	chr20:627267-634014	THP1	THP2	OK	7.46879	9.20405	0.301393	1.92336	0.0007	0.0121632	yes
P28711	XLOC_022330	TCP1	chr6:160181290-160210789	THP1	THP2	OK	191.32	235.773	0.301408	1.74761	0.003	0.037677	yes
P3180	XLOC_002183	TAGLN2	chr1:159887896-159895332	THP1	THP2	OK	436.954	538.964	0.302706	2.07808	0.00025	0.00543859	yes
P31811	XLOC_026288	UGCG	chr9:114659045-114697654	THP1	THP2	OK	4.16865	5.14345	0.303157	1.9121	0.0008	0.0135408	yes
P27544	XLOC_021484	MANEA	chr6:96025372-96057328	THP1	THP2	OK	3.15332	3.89088	0.303223	1.89859	0.00125	0.0193012	yes
P17968	XLOC_013959	EPT1	chr2:26531040-26618759	THP1	THP2	OK	2.95326	3.64422	0.303299	2.43029	5e-05	0.00141515	yes
P26374	XLOC_020548	DHX29	chr5:54552072-54603521	THP1	THP2	OK	6.41778	7.91948	0.30333	2.06178	0.0004	0.00788908	yes
P17937	XLOC_013930	DDX1	chr2:15731744-15771235	THP1	THP2	OK	33.9828	41.9368	0.303414	2.06737	0.00035	0.00710717	yes
P29442	XLOC_024171	NUP205	chr7:135242661-135333505	THP1	THP2	OK	14.632	18.079	0.305188	1.88889	0.00145	0.0216821	yes
P21614	XLOC_016856	MCM5	chr22:35796115-35821366	THP1	THP2	OK	93.051	114.998	0.30551	1.9678	0.00055	0.0100799	yes
P13519	XLOC_010557	PSMD3	chr17:38137020-38154214	THP1	THP2	OK	73.2741	90.5582	0.305541	1.87169	0.0011	0.0175374	yes
P29591	XLOC_024283	NOM1	chr7:156742416-156765876	THP1	THP2	OK	7.8719	9.72879	0.305548	2.20349	0.00025	0.00543859	yes
P33135	XLOC_027335	MSN	chrX:64887510-64961793	THP1	THP2	OK	173.08	213.942	0.305777	2.10393	0.00025	0.00543859	yes
P24684	XLOC_019261	WWC2	chr4:184020462-184241929	THP1	THP2	OK	1.55166	1.91851	0.306171	1.71343	0.00295	0.0372193	yes
P10097	XLOC_007660	YY1	chr14:100704825-100749111	THP1	THP2	OK	19.4753	24.084	0.306426	1.81768	0.0014	0.0210721	yes
P8346	XLOC_006182	WBP11	chr12:14939411-14956401	THP1	THP2	OK	23.1749	28.6781	0.307385	2.36661	0.00015	0.00352577	yes
P21068	XLOC_016432	CHAF1B	chr21:37757688-37789125	THP1	THP2	OK	14.3703	17.7842	0.307504	2.54738	5e-05	0.00141515	yes
P6106	XLOC_004510	PHLDB1	chr11:118477212-118528748	THP1	THP2	OK	10.6967	13.2388	0.307611	2.70954	5e-05	0.00141515	yes
P12663	XLOC_009822	EMP2	chr16:10622278-10674573	THP1	THP2	OK	2.61339	3.23609	0.30833	1.77893	0.00235	0.0315332	yes
P1695	XLOC_001145	DIEXF	chr1:210001311-210030910	THP1	THP2	OK	3.07844	3.81519	0.309554	2.37037	5e-05	0.00141515	yes
P23401	XLOC_018219	HYAL2	chr3:50355220-50360281	THP1	THP2	OK	9.6355	11.9473	0.310254	1.73661	0.00235	0.0315332	yes
P7100	XLOC_005247	ZW10	chr11:113603904-113644485	THP1	THP2	OK	6.96168	8.63324	0.310467	2.03669	0.0007	0.0121632	yes
P12332	XLOC_009569	CIRH1A	chr16:69166498-69202937	THP1	THP2	OK	28.7509	35.6555	0.310516	2.35284	5e-05	0.00141515	yes
P14740	XLOC_011440	LRRC59	chr17:48450580-48474914	THP1	THP2	OK	67.8924	84.2116	0.31077	1.94713	0.0004	0.00788908	yes
P27520	XLOC_021461	CYB5R4	chr6:84569369-84670146	THP1	THP2	OK	11.021	13.6704	0.310805	2.28944	0.0001	0.00254204	yes
P33544	XLOC_027642	VBP1	chrX:154425283-154468122	THP1	THP2	OK	29.003	35.9786	0.310938	1.79391	0.00395	0.0463829	yes
P7254	XLOC_005360	NCAPD3	chr11:134022336-134094426	THP1	THP2	OK	24.6798	30.6162	0.310963	1.74952	0.0044	0.049999	yes
P21275	XLOC_016589	GART	chr21:34875417-34915198	THP1	THP2	OK	20.0726	24.9295	0.312631	1.94029	0.0012	0.0187186	yes
P19416	XLOC_015034	POLR1A	chr2:86247281-86333278	THP1	THP2	OK	5.79447	7.19888	0.313096	2.04549	0.00025	0.00543859	yes
P1590	XLOC_001085	TIMM17A	chr1:201924618-201939789	THP1	THP2	OK	43.5978	54.1712	0.313271	2.35354	5e-05	0.00141515	yes
P5601	XLOC_004168	TMEM109	chr11:60681370-60690915	THP1	THP2	OK	39.6169	49.236	0.313598	2.28089	0.00015	0.00352577	yes
P13572	XLOC_010595	TUBG1	chr17:40731525-40767256	THP1	THP2	OK	71.5809	88.9939	0.314132	1.72634	0.003	0.037677	yes
P10388	XLOC_007966	GMFB	chr14:54941208-54955744	THP1	THP2	OK	7.40609	9.21984	0.316028	2.83538	5e-05	0.00141515	yes
P28060	XLOC_021896	CLIC1	chr6:31694813-31705095	THP1	THP2	OK	604.721	753.16	0.316688	2.06001	0.0002	0.00450805	yes
P19796	XLOC_015341	STK17B	chr2:196998306-197036336	THP1	THP2	OK	4.27905	5.33054	0.31699	2.3358	0.00015	0.00352577	yes
P5315	XLOC_003971	NCR3LG1	chr11:17373308-17403211	THP1	THP2	OK	3.58279	4.46423	0.31733	2.65639	5e-05	0.00141515	yes
P6616	XLOC_004908	UBE2L6	chr11:57319127-57335803	THP1	THP2	OK	38.5005	47.9944	0.317989	2.65308	5e-05	0.00141515	yes
P27685	XLOC_021600	PDE7B	chr6:136172833-136516709	THP1	THP2	OK	2.26666	2.82602	0.3182	1.74713	0.00305	0.0381653	yes
P22937	XLOC_017876	NMD3	chr3:160939098-160969795	THP1	THP2	OK	9.29984	11.599	0.318728	2.57323	5e-05	0.00141515	yes
P28702	XLOC_022322	EZR	chr6:159186772-159243272	THP1	THP2	OK	79.3708	99.0476	0.319514	2.11198	0.0003	0.00633554	yes
P3718	XLOC_002776	TAF3	chr10:7860466-8057857	THP1	THP2	OK	5.67314	7.08324	0.320261	1.94264	0.00075	0.0128691	yes
P31145	XLOC_025668	NCOA2	chr8:71022051-71316020	THP1	THP2	OK	2.01957	2.52351	0.321385	2.00219	0.0004	0.00788908	yes
P20642	XLOC_016034	TRMT6	chr20:5918478-5931204	THP1	THP2	OK	4.70883	5.88612	0.321949	1.6671	0.0038	0.0449678	yes
P30894	XLOC_025462	MFHAS1	chr8:8640868-8751131	THP1	THP2	OK	7.6731	9.59168	0.321975	2.87516	5e-05	0.00141515	yes
P2522	XLOC_001725	COA7	chr1:53150037-53164038	THP1	THP2	OK	14.7692	18.4798	0.323362	2.52072	5e-05	0.00141515	yes
P6852	XLOC_005072	C11orf24	chr11:68028802-68039469	THP1	THP2	OK	18.4957	23.1631	0.324641	2.70494	5e-05	0.00141515	yes
P1745	XLOC_001175	RRP15	chr1:218458628-218511325	THP1	THP2	OK	4.00553	5.01744	0.324958	2.99387	5e-05	0.00141515	yes
P6083	XLOC_004502	IL10RA	chr11:117857105-117872199	THP1	THP2	OK	6.02913	7.55487	0.325458	1.77855	0.00155	0.022756	yes
P5399	XLOC_004028	CD44	chr11:35160416-35253949	THP1	THP2	OK	11.2843	14.1527	0.326757	1.81913	0.0017	0.0243336	yes
P10642	XLOC_008145	HSP90AA1	chr14:102547025-102606086	THP1	THP2	OK	527.428	661.798	0.327415	2.24378	0.0001	0.00254204	yes
P25362	XLOC_019748	CFAP97	chr4:186080815-186125182	THP1	THP2	OK	3.21182	4.03034	0.32751	2.01596	0.0005	0.0093381	yes
P29907	XLOC_024555	YWHAG	chr7:75956103-75988342	THP1	THP2	OK	44.6654	56.0786	0.328293	2.18535	0.0002	0.00450805	yes
P286	XLOC_000211	CLIC4	chr1:25071759-25170815	THP1	THP2	OK	14.2827	17.939	0.328823	2.45931	5e-05	0.00141515	yes
P28797	XLOC_023705	FSCN1	chr7:5632435-5646287	THP1	THP2	OK	116.201	145.979	0.329139	2.19309	5e-05	0.00141515	yes
P32866	XLOC_027134	HCCS	chrX:11129405-11141204	THP1	THP2	OK	9.14853	11.4933	0.329177	2.10899	0.00035	0.00710717	yes
P29890	XLOC_024541	RFC2	chr7:73645831-73668788	THP1	THP2	OK	31.0344	39.022	0.33042	1.97402	0.001	0.0161684	yes
P8891	XLOC_006563	CORO1C	chr12:109038884-109125326	THP1	THP2	OK	30.6731	38.5681	0.330435	2.17465	0.0002	0.00450805	yes
P14515	XLOC_011253	TOP2A	chr17:38544772-38574202	THP1	THP2	OK	45.1292	56.7531	0.330639	2.23925	5e-05	0.00141515	yes
P33476	XLOC_027600	NSDHL	chrX:151999510-152037907	THP1	THP2	OK	22.0853	27.7749	0.330694	2.52799	5e-05	0.00141515	yes
P2842	XLOC_001970	NOTCH2	chr1:120454175-120612317	THP1	THP2	OK	7.10499	8.94267	0.331873	2.26108	0.0001	0.00254204	yes
P13496	XLOC_010539	LASP1	chr17:37026111-37078023	THP1	THP2	OK	46.4091	58.4183	0.332014	1.78078	0.00185	0.0259928	yes
P3631	XLOC_002554	CHML	chr1:241695433-241803701	THP1	THP2	OK	2.46569	3.10634	0.33322	1.69777	0.00355	0.0427089	yes
P24996	XLOC_019480	G3BP2	chr4:76567838-76598667	THP1	THP2	OK	16.9865	21.4006	0.333263	1.74277	0.0035	0.0422555	yes
P27318	XLOC_021311	CDKN1A	chr6:36644236-36655116	THP1	THP2	OK	15.8655	20.0051	0.334471	2.84618	5e-05	0.00141515	yes
P9447	XLOC_007122	VWA8	chr13:42140960-42535221	THP1	THP2	OK	1.88215	2.37762	0.337137	1.87464	0.0012	0.0187186	yes
P6478	XLOC_004804	CCDC34	chr11:27360060-27384795	THP1	THP2	OK	14.9833	18.9307	0.337373	1.94897	0.0008	0.0135408	yes
P23864	XLOC_018572	PDCD10	chr3:167401694-167452651	THP1	THP2	OK	26.1073	32.9918	0.337654	2.69958	5e-05	0.00141515	yes
P10727	XLOC_008344	EIF2AK4	chr15:40226324-40327797	THP1	THP2	OK	8.5388	10.7933	0.338036	2.14038	0.0003	0.00633554	yes
P33616	XLOC_027690	AP1S2	chrX:15843928-15873137	THP1	THP2	OK	105.615	133.514	0.338172	2.29692	5e-05	0.00141515	yes
P6480	XLOC_004805	LGR4	chr11:27387507-27503980	THP1	THP2	OK	6.75002	8.54171	0.339633	3.04082	5e-05	0.00141515	yes
P19139	XLOC_014807	ASXL2	chr2:25960660-26101312	THP1	THP2	OK	3.18275	4.02864	0.340016	2.80303	5e-05	0.00141515	yes
P26349	XLOC_020516	OXCT1	chr5:41730166-41872338	THP1	THP2	OK	5.96897	7.56272	0.341423	2.48599	0.0001	0.00254204	yes
P10745	XLOC_008355	CASC5	chr15:40886446-40956533	THP1	THP2	OK	5.17572	6.55798	0.341491	2.2833	0.0003	0.00633554	yes
P7433	XLOC_005542	STRAP	chr12:16035287-16056412	THP1	THP2	OK	17.5211	22.2015	0.341567	1.80342	0.00155	0.022756	yes
P13655	XLOC_010649	NSF	chr17:44668034-44834828	THP1	THP2	OK	12.8216	16.254	0.342214	2.78049	5e-05	0.00141515	yes
P21130	XLOC_016471	RRP1B	chr21:45079431-45115960	THP1	THP2	OK	10.4693	13.2751	0.342551	2.56155	5e-05	0.00141515	yes
P24649	XLOC_019219	FNIP2	chr4:159690181-159956333	THP1	THP2	OK	1.99677	2.53285	0.34309	2.00184	0.0005	0.00933809	yes
P31762	XLOC_026258	MSANTD3	chr9:103189494-103339918	THP1	THP2	OK	10.2956	13.0662	0.343805	1.71681	0.00265	0.0344475	yes
P1530	XLOC_001037	RNF2	chr1:185014550-185071740	THP1	THP2	OK	2.83159	3.5956	0.344621	1.78296	0.00275	0.0353457	yes
P9183	XLOC_006852	NUDT15	chr13:48611702-48621358	THP1	THP2	OK	10.6753	13.5569	0.344748	2.36975	5e-05	0.00141515	yes
P5273	XLOC_003940	IPO7	chr11:9406168-9469674	THP1	THP2	OK	25.064	31.8411	0.345272	2.29944	5e-05	0.00141515	yes
P13533	XLOC_010566	CDC6	chr17:38444145-38459413	THP1	THP2	OK	19.6554	24.9817	0.345942	2.67414	5e-05	0.00141515	yes
P27546	XLOC_021486	UFL1	chr6:96969701-97003151	THP1	THP2	OK	5.11092	6.4964	0.346057	2.42262	0.00015	0.00352577	yes
P9490	XLOC_007157	RCBTB1	chr13:50106081-50159719	THP1	THP2	OK	3.01579	3.83351	0.34613	1.85683	0.00135	0.0204994	yes
P18545	XLOC_014398	GPD2	chr2:157291964-157442915	THP1	THP2	OK	5.53571	7.04074	0.346959	3.18935	5e-05	0.00141515	yes
P4142	XLOC_003078	CEP55	chr10:95256368-95288849	THP1	THP2	OK	25.0715	31.8937	0.347225	2.71474	5e-05	0.00141515	yes
P18905	XLOC_014650	CAB39	chr2:231577556-231685790	THP1	THP2	OK	19.228	24.465	0.347511	2.49716	5e-05	0.00141515	yes
P20820	XLOC_016204	SDC4	chr20:43953928-43977064	THP1	THP2	OK	5.107	6.50056	0.348088	2.02375	0.0005	0.00933809	yes
P27468	XLOC_021420	PTP4A1	chr6:64281916-64293493	THP1	THP2	OK	16.9639	21.6081	0.349109	2.34084	5e-05	0.00141515	yes
P9041	XLOC_006659	CDK2AP1	chr12:123745516-123756863	THP1	THP2	OK	34.2914	43.7179	0.350379	2.37676	0.0001	0.00254204	yes
P33612	XLOC_027686	PIR	chrX:15363712-15511711	THP1	THP2	OK	17.5944	22.4404	0.350984	2.29362	5e-05	0.00141515	yes
P3690	XLOC_002744	GTPBP4	chr10:1034348-1064397	THP1	THP2	OK	38.2598	48.7995	0.351039	2.4952	5e-05	0.00141515	yes
P4203	XLOC_003107	PI4K2A	chr10:99400442-99436189	THP1	THP2	OK	4.74513	6.05247	0.351075	2.28846	5e-05	0.00141515	yes
P18403	XLOC_014287	TTL	chr2:113239742-113290222	THP1	THP2	OK	6.19001	7.89723	0.351405	3.00641	5e-05	0.00141515	yes
P21224	XLOC_016541	LTN1	chr21:30300465-30365277	THP1	THP2	OK	3.42696	4.3733	0.351796	2.80184	5e-05	0.00141515	yes
P4565	XLOC_003384	KIF5B	chr10:32297937-32345371	THP1	THP2	OK	24.2788	30.991	0.352151	2.31974	5e-05	0.00141515	yes
P23453	XLOC_018256	TKT	chr3:53258722-53290130	THP1	THP2	OK	182.912	233.553	0.352596	2.08686	5e-05	0.00141515	yes
P29961	XLOC_024591	SAMD9	chr7:92728825-92747336	THP1	THP2	OK	5.65774	7.22513	0.352797	2.90212	5e-05	0.00141515	yes
P404	XLOC_000273	KHDRBS1	chr1:32479294-32526460	THP1	THP2	OK	52.633	67.2179	0.352878	1.73073	0.0026	0.0338938	yes
P30131	XLOC_024720	FAM3C	chr7:120988904-121036422	THP1	THP2	OK	9.52006	12.1753	0.354912	2.6535	5e-05	0.00141515	yes
P24295	XLOC_018961	PAICS	chr4:57301914-57327595	THP1	THP2	OK	68.8157	88.0146	0.355006	2.40982	5e-05	0.00141515	yes
P15028	XLOC_011654	PPP1R27	chr17:79791367-79794843	THP1	THP2	OK	548.083	701.03	0.355081	2.25157	0.0002	0.00450805	yes
P20066	XLOC_015615	TRIB3	chr20:361272-378203	THP1	THP2	OK	25.382	32.4659	0.35512	3.21463	5e-05	0.00141515	yes
P20783	XLOC_016165	RBL1	chr20:35624754-35724403	THP1	THP2	OK	5.39927	6.91367	0.356689	3.122	5e-05	0.00141515	yes
P5031	XLOC_003704	RAB11FIP2	chr10:119764426-119806114	THP1	THP2	OK	1.43283	1.83566	0.357439	1.70213	0.00375	0.0446068	yes
P11520	XLOC_008941	NPTN	chr15:73735498-73925753	THP1	THP2	OK	23.6327	30.3013	0.358597	2.44024	5e-05	0.00141515	yes
P27436	XLOC_021387	CENPQ	chr6:49431095-49460820	THP1	THP2	OK	12.7482	16.3463	0.358673	2.37064	0.0001	0.00254204	yes
P28574	XLOC_022228	ARHGAP18	chr6:129898239-130031370	THP1	THP2	OK	8.58313	11.0149	0.359878	2.90916	5e-05	0.00141515	yes
P3434	XLOC_002367	ADIPOR1	chr1:202909791-202927700	THP1	THP2	OK	52.4791	67.3563	0.360071	1.97713	0.00065	0.0115428	yes
P2647	XLOC_001825	ZNHIT6	chr1:86115105-86174116	THP1	THP2	OK	3.02707	3.88578	0.360279	1.89902	0.0016	0.0233651	yes
P10269	XLOC_007874	IPO4	chr14:24641038-24658124	THP1	THP2	OK	21.8739	28.0799	0.360325	1.8354	0.00165	0.0238919	yes
P16014	XLOC_012427	COLGALT1	chr19:17666510-17694153	THP1	THP2	OK	87.383	112.245	0.361228	1.97025	0.0008	0.0135408	yes
P34068	XLOC_028026	AIFM1	chrX:129263337-129299861	THP1	THP2	OK	18.9857	24.394	0.361618	2.01525	0.0006	0.0108087	yes
P24512	XLOC_019117	AP1AR	chr4:113152894-113191211	THP1	THP2	OK	4.15377	5.33764	0.361781	1.75335	0.0032	0.0396448	yes
P6487	XLOC_004810	KIF18A	chr11:28041050-28129746	THP1	THP2	OK	4.59586	5.90776	0.362274	1.99682	0.0007	0.0121632	yes
P31146	XLOC_025669	TRAM1	chr8:71485452-71520694	THP1	THP2	OK	22.4289	28.8478	0.363104	2.00993	0.00045	0.00863937	yes
P24915	XLOC_019432	PPAT	chr4:57259528-57301802	THP1	THP2	OK	4.23655	5.45668	0.365136	2.30737	5e-05	0.00141515	yes
P3704	XLOC_002762	NET1	chr10:5454513-5501019	THP1	THP2	OK	13.1841	16.9815	0.365156	2.77196	5e-05	0.00141515	yes
P12514	XLOC_009712	LUC7L	chr16:238533-279467	THP1	THP2	OK	32.3786	41.7175	0.365611	1.95229	0.00205	0.0281122	yes
P2813	XLOC_001946	SIKE1	chr1:115312104-115323308	THP1	THP2	OK	7.70334	9.92953	0.366241	2.02484	0.0005	0.00933809	yes
P30902	XLOC_025473	CTSB	chr8:11699967-11725646	THP1	THP2	OK	69.6677	89.845	0.366947	2.36987	5e-05	0.00141515	yes
P8007	XLOC_005934	PTPN11	chr12:112856535-112947717	THP1	THP2	OK	14.7936	19.0791	0.367019	2.37349	5e-05	0.00141515	yes
P1607	XLOC_001100	BTG2	chr1:203274663-203278729	THP1	THP2	OK	9.26917	11.9755	0.369568	2.88728	5e-05	0.00141515	yes
P19204	XLOC_014858	CDC42EP3	chr2:37869024-37899678	THP1	THP2	OK	7.14322	9.23547	0.370611	3.05017	5e-05	0.00141515	yes
P18522	XLOC_014373	HNMT	chr2:138721807-138774340	THP1	THP2	OK	6.7339	8.70639	0.370632	2.24697	0.00035	0.00710717	yes
P130	XLOC_000094	FBXO6	chr1:11724149-11734409	THP1	THP2	OK	11.6852	15.1146	0.371253	2.04417	0.0005	0.00933809	yes
P6612	XLOC_004905	SLC43A3	chr11:57174426-57195053	THP1	THP2	OK	62.1788	80.4403	0.371497	2.44413	5e-05	0.00141515	yes
P8882	XLOC_006555	CRY1	chr12:107385142-107487635	THP1	THP2	OK	2.93981	3.80556	0.372387	1.65284	0.00405	0.0471938	yes
P18820	XLOC_014590	SMARCAL1	chr2:217277136-217347860	THP1	THP2	OK	7.72749	10.0038	0.372481	1.60306	0.0041	0.0474542	yes
P2931	XLOC_002037	CDC42SE1	chr1:151020258-151032125	THP1	THP2	OK	40.6349	52.6356	0.37332	1.75062	0.00415	0.0476712	yes
P15098	XLOC_011784	TWSG1	chr18:9334764-9402418	THP1	THP2	OK	4.01006	5.19987	0.374849	2.31837	0.0001	0.00254204	yes
P22727	XLOC_017720	DTX3L	chr3:122246759-122294049	THP1	THP2	OK	6.99066	9.06636	0.375094	1.8592	0.0015	0.022188	yes
P29696	XLOC_024380	CYCS	chr7:25158269-25164980	THP1	THP2	OK	24.9726	32.3878	0.375106	2.49712	5e-05	0.00141515	yes
P24830	XLOC_019371	DHX15	chr4:24529087-24586184	THP1	THP2	OK	46.7463	60.6407	0.375434	2.48133	5e-05	0.00141515	yes
P6391	XLOC_004738	TMEM9B	chr11:8968747-8997830	THP1	THP2	OK	10.9479	14.207	0.375957	2.18459	0.0002	0.00450805	yes
P32403	XLOC_026720	UBQLN1	chr9:86274877-86323168	THP1	THP2	OK	22.4191	29.1031	0.376446	2.02109	0.00075	0.0128691	yes
P25389	XLOC_019835	SDHA	chr5:218337-257197	THP1	THP2	OK	30.7107	39.8669	0.376451	1.96764	0.00065	0.0115428	yes
P15533	XLOC_012081	MEX3C	chr18:48700919-48724051	THP1	THP2	OK	4.44078	5.76536	0.376598	2.25502	0.00015	0.00352577	yes
P9481	XLOC_007150	SUCLA2	chr13:48516790-48575462	THP1	THP2	OK	13.9106	18.0708	0.377474	3.02079	5e-05	0.00141515	yes
P15398	XLOC_012001	ROCK1	chr18:18529702-18691812	THP1	THP2	OK	8.09229	10.5127	0.377512	3.00427	5e-05	0.00141515	yes
P26676	XLOC_020781	HSPA9	chr5:137890234-137911318	THP1	THP2	OK	120.355	156.398	0.377917	2.50653	5e-05	0.00141515	yes
P5279	XLOC_003944	SWAP70	chr11:9685623-9774538	THP1	THP2	OK	5.77535	7.50773	0.378467	1.70248	0.0037	0.0442036	yes
P26167	XLOC_020354	SFXN1	chr5:174905513-174956736	THP1	THP2	OK	13.405	17.4265	0.378511	2.99185	5e-05	0.00141515	yes
P30589	XLOC_025162	TGS1	chr8:56651302-56738189	THP1	THP2	OK	5.87269	7.63474	0.378558	1.65819	0.0038	0.0449678	yes
P31187	XLOC_025696	PAG1	chr8:81880045-82024303	THP1	THP2	OK	2.01372	2.61895	0.379125	2.84937	5e-05	0.00141515	yes
P2251	XLOC_001551	IFI6	chr1:27992571-27998724	THP1	THP2	OK	159.49	207.43	0.379162	2.27666	0.0004	0.00788908	yes
P31987	XLOC_026392	TOR1B	chr9:132565431-132574167	THP1	THP2	OK	7.84159	10.2069	0.38033	2.57399	5e-05	0.00141515	yes
P28351	XLOC_022077	DST	chr6:56137688-56819426	THP1	THP2	OK	2.37134	3.08927	0.381565	2.56978	5e-05	0.00141515	yes
P16378	XLOC_012698	RELB	chr19:45504706-45541456	THP1	THP2	OK	11.2077	14.6128	0.382739	2.18822	0.00035	0.00710717	yes
P30812	XLOC_025371	LY6E	chr8:144099901-144103827	THP1	THP2	OK	94.4176	123.149	0.383276	2.712	5e-05	0.00141515	yes
P21135	XLOC_016476	PWP2	chr21:45527207-45551158	THP1	THP2	OK	11.0802	14.4785	0.385926	2.02896	5e-05	0.00141515	yes
P17088	XLOC_013268	DNAJB1	chr19:14625575-14629371	THP1	THP2	OK	50.4115	65.9117	0.386782	1.87896	0.00155	0.022756	yes
P27350	XLOC_021337	BYSL	chr6:41888964-41900784	THP1	THP2	OK	22.4204	29.3524	0.388672	3.16348	5e-05	0.00141515	yes
P10205	XLOC_007838	SUPT16H	chr14:21756135-21852425	THP1	THP2	OK	30.1569	39.4951	0.389186	1.72335	0.0026	0.0338938	yes
P29408	XLOC_024146	STRIP2	chr7:129074273-129128239	THP1	THP2	OK	2.98457	3.9153	0.391598	2.09465	0.00025	0.00543859	yes
P29962	XLOC_024592	SAMD9L	chr7:92759366-92777701	THP1	THP2	OK	8.04986	10.5638	0.392087	2.10559	0.0004	0.00788908	yes
P22553	XLOC_017569	PTPRG	chr3:61547242-62304622	THP1	THP2	OK	1.29486	1.69935	0.392192	2.00003	0.0008	0.0135408	yes
P21004	XLOC_016362	USP25	chr21:17102343-17252390	THP1	THP2	OK	4.86789	6.39179	0.392925	2.37176	0.0001	0.00254204	yes
P8763	XLOC_006473	E2F7	chr12:77415025-77459360	THP1	THP2	OK	2.45948	3.23081	0.393541	2.36134	5e-05	0.00141515	yes
P12751	XLOC_009900	PALB2	chr16:23614408-23652678	THP1	THP2	OK	4.74862	6.23901	0.393809	1.90655	0.0026	0.0338938	yes
P3565	XLOC_002473	SDE2	chr1:226170402-226187066	THP1	THP2	OK	6.40218	8.42112	0.395449	3.04462	5e-05	0.00141515	yes
P29343	XLOC_024094	MDFIC	chr7:114562208-114659970	THP1	THP2	OK	4.01446	5.28119	0.395659	1.88488	0.0008	0.0135408	yes
P15455	XLOC_012039	RPRD1A	chr18:33569786-33647557	THP1	THP2	OK	6.38865	8.40831	0.396305	2.27235	0.00035	0.00710717	yes
P20053	XLOC_015533	THAP4	chr2:242523819-242576725	THP1	THP2	OK	27.3657	36.0535	0.39777	2.14685	0.0001	0.00254204	yes
P30429	XLOC_025054	POLR3D	chr8:22102618-22109386	THP1	THP2	OK	16.8181	22.16	0.397941	2.82622	5e-05	0.00141515	yes
P10768	XLOC_008367	RTF1	chr15:41709301-41775761	THP1	THP2	OK	8.64612	11.3981	0.398666	2.43437	5e-05	0.00141515	yes
P16367	XLOC_012691	PVRL2	chr19:45349392-45392485	THP1	THP2	OK	29.1177	38.457	0.401349	2.0456	0.0004	0.00788908	yes
P13535	XLOC_010567	RARA	chr17:38465422-38513895	THP1	THP2	OK	14.9514	19.7562	0.402022	1.91651	0.0007	0.0121632	yes
P18708	XLOC_014517	MARS2	chr2:198570027-198573114	THP1	THP2	OK	3.01009	3.97881	0.402532	1.80987	0.0018	0.0254204	yes
P8799	XLOC_006493	ATP2B1	chr12:89981825-90049844	THP1	THP2	OK	2.86438	3.78779	0.403135	2.8243	5e-05	0.00141515	yes
P17218	XLOC_013366	ZNF675	chr19:23835707-23870017	THP1	THP2	OK	5.8205	7.69724	0.403198	2.12001	0.00035	0.00710717	yes
P12984	XLOC_010086	NQO1	chr16:69743303-69760571	THP1	THP2	OK	11.3093	14.9616	0.40375	2.26596	0.00015	0.00352577	yes
P7296	XLOC_005431	FKBP4	chr12:2904107-2914587	THP1	THP2	OK	24.359	32.2439	0.404568	2.78061	5e-05	0.00141515	yes
P32596	XLOC_026884	STOM	chr9:124101265-124132582	THP1	THP2	OK	9.51024	12.6021	0.406114	1.75533	0.00415	0.0476712	yes
P4990	XLOC_003672	ITPRIP	chr10:106069453-106098251	THP1	THP2	OK	2.56762	3.40433	0.406939	2.50964	5e-05	0.00141515	yes
P30661	XLOC_025231	FABP5	chr8:82192717-82197012	THP1	THP2	OK	299.845	397.74	0.407609	2.68745	5e-05	0.00141515	yes
P21616	XLOC_016858	APOL6	chr22:36044423-36064456	THP1	THP2	OK	2.81501	3.73539	0.408118	3.66274	5e-05	0.00141515	yes
P18668	XLOC_014485	NUP35	chr2:183982217-184026412	THP1	THP2	OK	7.88899	10.4708	0.408464	1.95994	0.0009	0.0148489	yes
P16372	XLOC_012694	APOC1	chr19:45417471-45422606	THP1	THP2	OK	100.733	133.813	0.409687	2.41157	5e-05	0.00141515	yes
P25399	XLOC_019840	TRIP13	chr5:892968-918164	THP1	THP2	OK	21.3743	28.3963	0.409829	3.08765	5e-05	0.00141515	yes
P28728	XLOC_022353	RPS6KA2	chr6:166822853-167275771	THP1	THP2	OK	1.72991	2.29984	0.41084	1.83092	0.0018	0.0254204	yes
P29022	XLOC_023865	CCT6A	chr7:56119377-56131683	THP1	THP2	OK	128.899	171.483	0.411831	2.34269	0.0001	0.00254204	yes
P30199	XLOC_024769	CHCHD3	chr7:132469622-132766828	THP1	THP2	OK	72.3322	96.3151	0.413124	2.74845	5e-05	0.00141515	yes
P23260	XLOC_018131	HIGD1A	chr3:42824399-42846027	THP1	THP2	OK	11.868	15.8044	0.413247	3.35024	5e-05	0.00141515	yes
P31654	XLOC_026159	ANXA1	chr9:75766646-75785310	THP1	THP2	OK	44.2539	58.9588	0.413903	3.14211	5e-05	0.00141515	yes
P16446	XLOC_012767	PPP1R15A	chr19:49375648-49379399	THP1	THP2	OK	16.4012	21.8784	0.415703	1.8341	0.00375	0.0446068	yes
P20681	XLOC_016084	CD93	chr20:23051994-23066977	THP1	THP2	OK	12.3858	16.5275	0.416188	2.96615	5e-05	0.00141515	yes
P15947	XLOC_012378	IL27RA	chr19:14142551-14163717	THP1	THP2	OK	7.8804	10.5239	0.417331	2.66384	5e-05	0.00141515	yes
P9379	XLOC_007074	SLC7A1	chr13:30083550-30169825	THP1	THP2	OK	10.4061	13.8976	0.417406	2.95201	5e-05	0.00141515	yes
P23308	XLOC_018167	MAP4	chr3:47892179-48130769	THP1	THP2	OK	9.30312	12.4273	0.417732	1.71722	0.00355	0.0427089	yes
P2897	XLOC_002026	ANP32E	chr1:150190716-150208504	THP1	THP2	OK	22.6271	30.2726	0.419962	1.65708	0.0037	0.0442036	yes
P24198	XLOC_018885	PI4K2B	chr4:25235652-25280831	THP1	THP2	OK	6.10848	8.18122	0.421503	3.03891	5e-05	0.00141515	yes
P4221	XLOC_003118	SCD	chr10:102106771-102124588	THP1	THP2	OK	51.3848	68.9474	0.424157	2.88771	5e-05	0.00141515	yes
P9893	XLOC_007512	MTHFD1	chr14:64319682-65007086	THP1	THP2	OK	32.9453	44.2201	0.424629	2.30868	5e-05	0.00141515	yes
P24792	XLOC_019338	WDR1	chr4:10075962-10118573	THP1	THP2	OK	97.3141	130.623	0.424684	1.82389	0.00115	0.0181033	yes
P31365	XLOC_025865	AGO2	chr8:141541263-141645646	THP1	THP2	OK	6.3633	8.54831	0.425864	2.49608	0.0001	0.00254204	yes
P32474	XLOC_026781	ZNF367	chr9:99148224-99180669	THP1	THP2	OK	7.78927	10.4692	0.426589	3.28202	5e-05	0.00141515	yes
P5678	XLOC_004215	STIP1	chr11:63952743-63972020	THP1	THP2	OK	190.141	255.622	0.426938	2.66448	5e-05	0.00141515	yes
P3592	XLOC_002511	PGBD5	chr1:230457391-230561674	THP1	THP2	OK	4.94372	6.64667	0.427036	2.28868	0.00015	0.00352577	yes
P33535	XLOC_027637	DKC1	chrX:153991016-154005964	THP1	THP2	OK	32.2372	43.358	0.427572	1.88063	0.0014	0.0210721	yes
P26353	XLOC_020522	HMGCS1	chr5:43287571-43313614	THP1	THP2	OK	12.4075	16.6911	0.427868	3.01319	5e-05	0.00141515	yes
P13848	XLOC_010778	NOL11	chr17:65713948-65740324	THP1	THP2	OK	21.1436	28.4534	0.428378	1.80407	0.00245	0.0324625	yes
P1071	XLOC_000766	ECM1	chr1:150480486-150486379	THP1	THP2	OK	51.436	69.253	0.4291	2.44649	5e-05	0.00141515	yes
P19059	XLOC_014757	MBOAT2	chr2:8996700-9143876	THP1	THP2	OK	3.33947	4.4979	0.429634	2.33983	5e-05	0.00141515	yes
P28678	XLOC_022307	ZBTB2	chr6:151685249-151712835	THP1	THP2	OK	13.7948	18.5825	0.429817	3.54175	5e-05	0.00141515	yes
P11114	XLOC_008617	AEN	chr15:89164526-89175512	THP1	THP2	OK	6.33582	8.53667	0.430143	2.90813	5e-05	0.00141515	yes
P3387	XLOC_002335	ASPM	chr1:197053256-197115824	THP1	THP2	OK	5.60521	7.55614	0.43088	2.1248	0.0001	0.00254204	yes
P9384	XLOC_007084	HSPH1	chr13:31709110-31736525	THP1	THP2	OK	54.6623	73.7007	0.431133	2.37749	5e-05	0.00141515	yes
P27655	XLOC_021574	L3MBTL3	chr6:130339727-130462594	THP1	THP2	OK	3.45291	4.65787	0.43186	1.93567	0.00065	0.0115428	yes
P31774	XLOC_026267	SMC2	chr9:106856540-106903700	THP1	THP2	OK	7.79725	10.5273	0.433092	3.71307	5e-05	0.00141515	yes
P422	XLOC_000288	RBBP4	chr1:33116748-33168361	THP1	THP2	OK	10.5215	14.2068	0.433239	1.88224	0.00125	0.0193012	yes
P5327	XLOC_003980	LDHA	chr11:18415935-18429765	THP1	THP2	OK	162.965	220.667	0.437313	2.01208	0.0019	0.0264785	yes
P27408	XLOC_021366	TMEM63B	chr6:44095375-44123256	THP1	THP2	OK	5.97968	8.11774	0.441011	1.84395	0.00335	0.0408397	yes
P33263	XLOC_027432	WBP5	chrX:102611379-102613397	THP1	THP2	OK	12.1144	16.4521	0.441552	2.24896	0.00015	0.00352577	yes
P11985	XLOC_009348	DCTN5	chr16:23652686-23688783	THP1	THP2	OK	8.81376	11.9712	0.441741	1.87695	0.0025	0.0329659	yes
P28946	XLOC_023819	RALA	chr7:39663151-39747723	THP1	THP2	OK	8.6589	11.7625	0.441935	3.39612	5e-05	0.00141515	yes
P11987	XLOC_009349	PLK1	chr16:23690142-23724821	THP1	THP2	OK	72.7819	98.9468	0.443073	2.50845	5e-05	0.00141515	yes
P32500	XLOC_026810	TMEM246	chr9:104230720-104249503	THP1	THP2	OK	3.80667	5.17686	0.443547	2.66828	5e-05	0.00141515	yes
P29742	XLOC_024422	NT5C3A	chr7:33053693-33102409	THP1	THP2	OK	9.22336	12.5598	0.445451	1.67253	0.00335	0.0408397	yes
P27711	XLOC_021622	LTV1	chr6:144164492-144184944	THP1	THP2	OK	61.0934	83.2344	0.446163	2.64769	5e-05	0.00141515	yes
P30096	XLOC_024687	NAMPT	chr7:105888731-105925638	THP1	THP2	OK	4.79899	6.53888	0.446313	3.31397	5e-05	0.00141515	yes
P4125	XLOC_003062	KIF20B	chr10:91461346-91534715	THP1	THP2	OK	4.61681	6.29551	0.447427	1.95816	0.0013	0.0199164	yes
P22915	XLOC_017864	GFM1	chr3:158362316-158410360	THP1	THP2	OK	9.37119	12.7818	0.447787	2.51638	5e-05	0.00141515	yes
P3364	XLOC_002316	EDEM3	chr1:184659624-184724041	THP1	THP2	OK	12.3788	16.8911	0.448386	2.65499	5e-05	0.00141515	yes
P18629	XLOC_014452	CDCA7	chr2:174219560-174233718	THP1	THP2	OK	15.3822	21.0111	0.449896	2.76322	5e-05	0.00141515	yes
P5620	XLOC_004184	DAGLA	chr11:61447904-61514474	THP1	THP2	OK	4.10242	5.60462	0.450144	2.91005	5e-05	0.00141515	yes
P10456	XLOC_008019	RDH11	chr14:68143518-68162510	THP1	THP2	OK	10.7157	14.6454	0.450723	1.71247	0.0032	0.0396448	yes
P32943	XLOC_027188	POLA1	chrX:24712063-25015102	THP1	THP2	OK	5.67386	7.75791	0.451337	3.91267	5e-05	0.00141515	yes
P30469	XLOC_025080	DPYSL2	chr8:26371708-26515693	THP1	THP2	OK	12.4202	16.9964	0.452535	2.93369	5e-05	0.00141515	yes
P26420	XLOC_020580	CD180	chr5:66478084-66492617	THP1	THP2	OK	4.00515	5.48138	0.452682	1.82776	0.0028	0.0357873	yes
P22178	XLOC_017313	MTMR14	chr3:9691116-9744078	THP1	THP2	OK	14.6625	20.074	0.453203	2.08785	0.00015	0.00352577	yes
P1818	XLOC_001227	COG2	chr1:230778154-230829731	THP1	THP2	OK	8.59888	11.7747	0.453474	2.2057	0.0001	0.00254204	yes
P32749	XLOC_026975	SURF4	chr9:136228242-136324525	THP1	THP2	OK	58.9986	80.7947	0.45358	2.06441	0.00075	0.0128691	yes
P4358	XLOC_003208	BAG3	chr10:121410881-121437329	THP1	THP2	OK	31.7241	43.4579	0.45404	3.51852	5e-05	0.00141515	yes
P5037	XLOC_003711	PRDX3	chr10:120927210-120938377	THP1	THP2	OK	69.7131	95.5359	0.454614	2.20917	0.0003	0.00633554	yes
P18219	XLOC_014143	MTHFD2	chr2:74425689-74570534	THP1	THP2	OK	19.8882	27.2621	0.454982	2.65598	5e-05	0.00141515	yes
P28848	XLOC_023754	GPNMB	chr7:23286315-23314729	THP1	THP2	OK	44.6092	61.1601	0.455249	2.63603	5e-05	0.00141515	yes
P4333	XLOC_003184	NHLRC2	chr10:115614390-115673073	THP1	THP2	OK	1.21896	1.67153	0.455519	2.18468	0.00025	0.00543859	yes
P6275	XLOC_004651	PHLDA2	chr11:2949502-2950650	THP1	THP2	OK	22.6879	31.1357	0.456649	1.90703	0.00075	0.0128691	yes
P24546	XLOC_019152	HSPA4L	chr4:128703452-128755380	THP1	THP2	OK	6.86711	9.42444	0.456703	3.41647	5e-05	0.00141515	yes
P33342	XLOC_027496	SLC25A43	chrX:118533257-118588437	THP1	THP2	OK	6.4371	8.83632	0.457036	2.85503	5e-05	0.00141515	yes
P2968	XLOC_002054	S100A10	chr1:151955385-151966714	THP1	THP2	OK	99.3606	136.395	0.457042	3.47782	5e-05	0.00141515	yes
P26561	XLOC_020700	FEM1C	chr5:114856607-114880591	THP1	THP2	OK	1.96233	2.69817	0.459412	2.53618	5e-05	0.00141515	yes
P25180	XLOC_019602	SEC24D	chr4:119643977-119757326	THP1	THP2	OK	10.8117	14.8682	0.459642	3.6581	5e-05	0.00141515	yes
P9840	XLOC_007479	LGALS3	chr14:55595934-55612165	THP1	THP2	OK	27.7256	38.1758	0.46144	2.73594	5e-05	0.00141515	yes
P26784	XLOC_020844	RBM22	chr5:150070351-150080669	THP1	THP2	OK	23.2014	31.9731	0.462648	1.90255	0.0007	0.0121632	yes
P23050	XLOC_017971	IL1RAP	chr3:190231839-190374986	THP1	THP2	OK	1.43025	1.972	0.463395	1.84275	0.00065	0.0115428	yes
P4397	XLOC_003241	BCCIP	chr10:127512103-127569884	THP1	THP2	OK	33.0584	45.5987	0.463975	1.91488	0.00105	0.0168972	yes
P29140	XLOC_023959	GNAI1	chr7:79764139-79848725	THP1	THP2	OK	1.99699	2.75589	0.464694	1.88693	0.0017	0.0243336	yes
P28860	XLOC_023762	NFE2L3	chr7:26191846-26226756	THP1	THP2	OK	2.41806	3.33836	0.465288	1.96082	0.0012	0.0187186	yes
P15057	XLOC_011667	FASN	chr17:80036133-80056106	THP1	THP2	OK	65.4122	90.404	0.466829	3.00736	5e-05	0.00141515	yes
P29861	XLOC_024519	SBDS	chr7:66452689-66460697	THP1	THP2	OK	23.0246	31.8528	0.468244	2.31875	0.0003	0.00633554	yes
P3348	XLOC_002306	RNASEL	chr1:182542768-182558394	THP1	THP2	OK	5.22341	7.23732	0.470464	2.03291	0.0007	0.0121632	yes
P499	XLOC_000341	NFYC	chr1:41153798-41237376	THP1	THP2	OK	149.069	207.054	0.474023	1.84828	0.0011	0.0175374	yes
P25872	XLOC_020185	MATR3	chr5:138609440-138667366	THP1	THP2	OK	21.0866	29.3034	0.474744	1.67261	0.00405	0.0471938	yes
P20887	XLOC_016239	B4GALT5	chr20:48249482-48330421	THP1	THP2	OK	9.31039	12.939	0.474815	3.88873	5e-05	0.00141515	yes
P19302	XLOC_014939	PELI1	chr2:64319785-64371605	THP1	THP2	OK	1.68995	2.34874	0.474905	1.8278	0.00205	0.0281122	yes
P6931	XLOC_005134	RSF1	chr11:77375914-77531880	THP1	THP2	OK	4.035	5.6144	0.476565	1.96487	0.00055	0.0100799	yes
P15080	XLOC_011760	EMILIN2	chr18:2847027-2914090	THP1	THP2	OK	24.3706	33.9208	0.477028	3.38236	5e-05	0.00141515	yes
P23323	XLOC_018174	SHISA5	chr3:48509196-48542259	THP1	THP2	OK	69.4076	96.6387	0.477507	2.41924	5e-05	0.00141515	yes
P1739	XLOC_001168	CENPF	chr1:214776531-214837970	THP1	THP2	OK	15.1781	21.1493	0.478616	2.18493	0.00035	0.00710717	yes
P7806	XLOC_005784	RAP1B	chr12:69004618-69054385	THP1	THP2	OK	58.1629	81.2	0.481381	2.40834	0.0002	0.00450805	yes
P28651	XLOC_022281	HIVEP2	chr6:143072603-143266338	THP1	THP2	OK	1.25882	1.7575	0.481451	2.62586	5e-05	0.00141515	yes
P23099	XLOC_018026	RAD18	chr3:8918822-9005159	THP1	THP2	OK	2.62254	3.66332	0.482187	2.28615	0.0007	0.0121632	yes
P2682	XLOC_001853	TMED5	chr1:93615298-93646246	THP1	THP2	OK	7.59167	10.6049	0.482244	1.8267	0.00325	0.0399398	yes
P28549	XLOC_022215	MAN1A1	chr6:119498365-119670931	THP1	THP2	OK	2.67982	3.74373	0.482339	2.62866	5e-05	0.00141515	yes
P22533	XLOC_017561	PDE12	chr3:57541980-57548385	THP1	THP2	OK	4.3607	6.0983	0.483845	2.87457	5e-05	0.00141515	yes
P8637	XLOC_006380	RNF41	chr12:56596015-56615753	THP1	THP2	OK	4.10043	5.73465	0.48393	2.47456	5e-05	0.00141515	yes
P4339	XLOC_003190	TRUB1	chr10:116697951-116737439	THP1	THP2	OK	2.37277	3.32167	0.485337	2.17662	0.0002	0.00450805	yes
P1234	XLOC_000866	SEMA4A	chr1:156119734-156147542	THP1	THP2	OK	13.2042	18.4958	0.486197	2.35661	0.00015	0.00352577	yes
P29334	XLOC_024088	IFRD1	chr7:112063198-112130943	THP1	THP2	OK	7.59389	10.6377	0.486273	2.06328	0.00045	0.00863937	yes
P27416	XLOC_021369	HSP90AB1	chr6:44213902-44225627	THP1	THP2	OK	514.85	721.289	0.486425	2.28659	0.00015	0.00352577	yes
P486	XLOC_000335	ZMPSTE24	chr1:40723721-40759936	THP1	THP2	OK	58.5221	82.0173	0.486946	2.51148	5e-05	0.00141515	yes
P3128	XLOC_002140	CCT3	chr1:156278751-156316785	THP1	THP2	OK	241.94	339.333	0.488055	3.05842	5e-05	0.00141515	yes
P30911	XLOC_025488	LONRF1	chr8:12579405-12612992	THP1	THP2	OK	3.70377	5.19741	0.488798	2.6301	5e-05	0.00141515	yes
P16430	XLOC_012755	EMP3	chr19:48828628-48833810	THP1	THP2	OK	148.638	208.659	0.489344	3.47794	5e-05	0.00141515	yes
P23793	XLOC_018508	PLSCR1	chr3:146232966-146262628	THP1	THP2	OK	11.5486	16.2237	0.490382	3.57011	5e-05	0.00141515	yes
P31218	XLOC_025726	TMEM64	chr8:91634222-91658133	THP1	THP2	OK	1.46008	2.05303	0.491701	2.12549	0.0005	0.00933809	yes
P3365	XLOC_002317	FAM129A	chr1:184760158-184943718	THP1	THP2	OK	5.53863	7.79476	0.492975	4.12439	5e-05	0.00141515	yes
P10461	XLOC_008022	ACTN1	chr14:69340839-69446083	THP1	THP2	OK	96.6358	136.179	0.494871	2.20701	0.00015	0.00352577	yes
P27044	XLOC_021116	GMNN	chr6:24775158-24786325	THP1	THP2	OK	19.4102	27.3638	0.495456	3.11312	5e-05	0.00141515	yes
P25764	XLOC_020116	SRFBP1	chr5:121297655-121364295	THP1	THP2	OK	2.83739	4.00442	0.497028	2.01367	0.00095	0.0154877	yes
P11903	XLOC_009274	SNN	chr16:11762288-11836734	THP1	THP2	OK	4.739	6.70891	0.501496	1.67822	0.00415	0.0476712	yes
P10909	XLOC_008458	RAB8B	chr15:63481727-63559973	THP1	THP2	OK	3.60143	5.11339	0.505711	3.46548	5e-05	0.00141515	yes
P2699	XLOC_001867	DPYD	chr1:97543299-98386615	THP1	THP2	OK	5.96598	8.4725	0.506029	3.97353	5e-05	0.00141515	yes
P20047	XLOC_015530	HDLBP	chr2:242166543-242293441	THP1	THP2	OK	48.4797	68.8684	0.506462	1.65448	0.00405	0.0471938	yes
P7114	XLOC_005255	BUD13	chr11:116618885-116643714	THP1	THP2	OK	13.0342	18.516	0.506469	2.9677	5e-05	0.00141515	yes
P6392	XLOC_004739	NRIP3	chr11:9002122-9025596	THP1	THP2	OK	2.44099	3.46772	0.506519	2.49092	5e-05	0.00141515	yes
P7357	XLOC_005474	PTPN6	chr12:7055739-7070480	THP1	THP2	OK	70.3354	99.9678	0.507212	2.5378	5e-05	0.00141515	yes
P3900	XLOC_002906	WDFY4	chr10:49893517-50191001	THP1	THP2	OK	4.952	7.04528	0.508646	2.46571	0.0001	0.00254204	yes
P3751	XLOC_002802	VIM	chr10:17256237-17279592	THP1	THP2	OK	181.375	258.069	0.508778	3.37775	5e-05	0.00141515	yes
P32183	XLOC_026530	PLIN2	chr9:19108443-19127604	THP1	THP2	OK	52.7023	74.9875	0.508785	3.07459	5e-05	0.00141515	yes
P5730	XLOC_004245	DPF2	chr11:65101224-65120600	THP1	THP2	OK	14.1493	20.1352	0.508993	2.61129	5e-05	0.00141515	yes
P317	XLOC_000229	CD52	chr1:26608772-26647014	THP1	THP2	OK	155.31	221.206	0.510246	2.61069	5e-05	0.00141515	yes
P25316	XLOC_019703	SH3RF1	chr4:170015406-170192249	THP1	THP2	OK	1.00319	1.43023	0.511656	1.87778	0.00175	0.0249452	yes
P4403	XLOC_003246	PTPRE	chr10:129705324-129884164	THP1	THP2	OK	5.4513	7.78635	0.514347	3.07235	5e-05	0.00141515	yes
P5293	XLOC_003955	MICAL2	chr11:12132122-12285337	THP1	THP2	OK	4.49221	6.41807	0.514712	2.09665	0.0002	0.00450805	yes
P997	XLOC_000700	WDR3	chr1:118472371-118727848	THP1	THP2	OK	11.2164	16.029	0.51507	2.27406	0.0002	0.00450805	yes
P458	XLOC_000313	THRAP3	chr1:36690016-36770957	THP1	THP2	OK	16.9889	24.306	0.516721	2.32083	5e-05	0.00141515	yes
P13324	XLOC_010383	TRPV2	chr17:16318855-16340340	THP1	THP2	OK	8.1784	11.7051	0.517249	2.08871	0.00115	0.0181033	yes
P7178	XLOC_005301	HSPA8	chr11:122928114-122933043	THP1	THP2	OK	838.379	1199.91	0.517252	2.51998	5e-05	0.00141515	yes
P20280	XLOC_015778	PROCR	chr20:33759739-33765165	THP1	THP2	OK	7.27174	10.4113	0.517776	2.30503	0.0001	0.00254204	yes
P6663	XLOC_004948	FADS1	chr11:61567096-61634826	THP1	THP2	OK	25.9802	37.2134	0.518411	2.57324	5e-05	0.00141515	yes
P24184	XLOC_018875	LAP3	chr4:17578926-17609590	THP1	THP2	OK	43.2571	61.991	0.519121	3.66703	5e-05	0.00141515	yes
P13975	XLOC_010878	RNF213	chr17:78234659-78411884	THP1	THP2	OK	3.31272	4.75327	0.520906	2.14407	0.00015	0.00352577	yes
P18023	XLOC_013992	WDR43	chr2:29117508-29171109	THP1	THP2	OK	8.64588	12.4064	0.521001	2.18327	0.00015	0.00352577	yes
P9185	XLOC_006855	RB1	chr13:48877882-49056026	THP1	THP2	OK	7.28849	10.4621	0.521486	2.3881	0.00025	0.00543859	yes
P5666	XLOC_004209	C11orf84	chr11:63580845-63595362	THP1	THP2	OK	26.9656	38.7239	0.522101	2.04287	0.0004	0.00788908	yes
P29592	XLOC_024285	UBE3C	chr7:156931654-157062066	THP1	THP2	OK	7.58486	10.8944	0.522398	1.82548	0.0013	0.0199164	yes
P13084	XLOC_010159	EMC8	chr16:85812230-85833148	THP1	THP2	OK	10.9325	15.7211	0.524084	2.50725	5e-05	0.00141515	yes
P27785	XLOC_021666	SYNJ2	chr6:158402887-158520207	THP1	THP2	OK	4.19015	6.02707	0.524455	2.85487	0.00015	0.00352577	yes
P12387	XLOC_009613	MON1B	chr16:77224815-77246976	THP1	THP2	OK	3.81502	5.49079	0.525323	1.75878	0.00305	0.0381653	yes
P25010	XLOC_019488	SCARB2	chr4:77079891-77135052	THP1	THP2	OK	13.6118	19.594	0.525555	3.35387	5e-05	0.00141515	yes
P9159	XLOC_006826	RGCC	chr13:42031541-42045013	THP1	THP2	OK	9.4331	13.5871	0.526438	1.85106	0.002	0.0274815	yes
P10987	XLOC_008516	CD276	chr15:73976621-74006859	THP1	THP2	OK	15.0199	21.6625	0.52832	1.80504	0.00185	0.0259928	yes
P26872	XLOC_020915	BOD1	chr5:173034147-173043666	THP1	THP2	OK	9.54247	13.8282	0.535178	2.53437	0.00035	0.00710717	yes
P26644	XLOC_020758	DCANP1	chr5:134779903-134783038	THP1	THP2	OK	9.17454	13.3117	0.53699	4.48542	5e-05	0.00141515	yes
P31698	XLOC_026199	S1PR3	chr9:91605777-91620069	THP1	THP2	OK	1.26457	1.83536	0.537418	1.87129	0.00135	0.0204994	yes
P4362	XLOC_003210	SEC23IP	chr10:121652084-121704170	THP1	THP2	OK	4.03826	5.86526	0.538462	2.53681	5e-05	0.00141515	yes
P18210	XLOC_014133	CCT7	chr2:73461363-73480150	THP1	THP2	OK	137.88	200.276	0.538572	2.85952	5e-05	0.00141515	yes
P1547	XLOC_001054	RGS2	chr1:192778168-192781407	THP1	THP2	OK	3.98455	5.79091	0.539374	1.91274	0.00155	0.022756	yes
P10813	XLOC_008393	CTDSPL2	chr15:44718063-44821263	THP1	THP2	OK	5.10174	7.42578	0.541554	2.09361	0.0011	0.0175374	yes
P21220	XLOC_016536	ADAMTS1	chr21:28208605-28217729	THP1	THP2	OK	5.65781	8.23881	0.542192	2.15983	0.00045	0.00863937	yes
P22732	XLOC_017722	PARP14	chr3:122399671-122449687	THP1	THP2	OK	9.33336	13.6047	0.543632	3.82658	5e-05	0.00141515	yes
P21702	XLOC_016911	EP300	chr22:41488613-41576131	THP1	THP2	OK	3.73473	5.44969	0.545172	1.78229	0.0024	0.0320475	yes
P3619	XLOC_002541	NID1	chr1:236139131-236228481	THP1	THP2	OK	38.7954	56.6325	0.545743	3.68147	5e-05	0.00141515	yes
P13099	XLOC_010171	SLC7A5	chr16:87863628-87903100	THP1	THP2	OK	21.8392	31.8916	0.546259	3.8884	5e-05	0.00141515	yes
P3926	XLOC_002924	TFAM	chr10:60144902-60158990	THP1	THP2	OK	4.94853	7.23422	0.547838	2.93044	5e-05	0.00141515	yes
P5599	XLOC_004166	CCDC86	chr11:60609428-60623444	THP1	THP2	OK	29.6754	43.418	0.549026	4.22047	5e-05	0.00141515	yes
P12744	XLOC_009893	CDR2	chr16:22357256-22385938	THP1	THP2	OK	6.42987	9.43443	0.553146	3.0855	5e-05	0.00141515	yes
P3512	XLOC_002428	BATF3	chr1:212859758-212873327	THP1	THP2	OK	19.2856	28.3062	0.553593	2.39573	0.0001	0.00254204	yes
P19062	XLOC_014759	ADAM17	chr2:9614669-9695938	THP1	THP2	OK	4.65386	6.8394	0.555443	1.92796	0.00175	0.0249452	yes
P21631	XLOC_016867	CDC42EP1	chr22:37956470-37965410	THP1	THP2	OK	3.18559	4.68214	0.555608	1.90119	0.00215	0.0291631	yes
P22502	XLOC_017536	ALAS1	chr3:52232098-52248343	THP1	THP2	OK	37.9996	55.8819	0.556398	3.7499	5e-05	0.00141515	yes
P26854	XLOC_020896	PANK3	chr5:167981830-168006614	THP1	THP2	OK	3.99404	5.8814	0.55831	3.28702	5e-05	0.00141515	yes
P27603	XLOC_021538	RWDD1	chr6:116892529-116914764	THP1	THP2	OK	26.4448	38.945	0.558451	2.32101	0.0003	0.00633554	yes
P33058	XLOC_027272	PLP2	chrX:49019180-49042853	THP1	THP2	OK	31.3279	46.1485	0.558838	2.97248	5e-05	0.00141515	yes
P20331	XLOC_015817	TOP1	chr20:39657461-39804433	THP1	THP2	OK	25.4848	37.566	0.559791	2.18921	0.0002	0.00450805	yes
P6996	XLOC_005170	CHORDC1	chr11:89933596-89956532	THP1	THP2	OK	18.1353	26.7881	0.562794	2.59002	5e-05	0.00141515	yes
P6469	XLOC_004789	E2F8	chr11:19245609-19263202	THP1	THP2	OK	5.32559	7.86942	0.563316	2.60496	5e-05	0.00141515	yes
P31288	XLOC_025790	NUDCD1	chr8:110253147-110346350	THP1	THP2	OK	4.39515	6.49873	0.564245	3.50107	5e-05	0.00141515	yes
P31875	XLOC_026331	RABGAP1	chr9:125703287-125867147	THP1	THP2	OK	1.42975	2.11517	0.565011	1.89209	0.00165	0.0238919	yes
P29671	XLOC_024359	TWIST1	chr7:19155033-19157328	THP1	THP2	OK	46.906	69.4092	0.565356	4.30764	5e-05	0.00141515	yes
P26225	XLOC_020392	SQSTM1	chr5:179223613-179285840	THP1	THP2	OK	50.9612	75.4374	0.56588	2.07992	0.0003	0.00633554	yes
P6629	XLOC_004921	LPXN	chr11:58294343-58345712	THP1	THP2	OK	5.0576	7.49447	0.567374	1.87117	0.00255	0.0334006	yes
P29673	XLOC_024361	TWISTNB	chr7:19735084-19748660	THP1	THP2	OK	3.25221	4.82152	0.568066	1.98111	0.00095	0.0154877	yes
P19671	XLOC_015247	IFIH1	chr2:163123588-163175218	THP1	THP2	OK	8.05728	11.9598	0.569831	4.32049	5e-05	0.00141515	yes
P32024	XLOC_026419	GTF3C5	chr9:135906061-135933890	THP1	THP2	OK	9.64917	14.3308	0.570647	1.64669	0.00315	0.0391667	yes
P5921	XLOC_004385	DDIAS	chr11:82612736-82645699	THP1	THP2	OK	6.16487	9.16723	0.572414	4.09161	5e-05	0.00141515	yes
P30470	XLOC_025081	PTK2B	chr8:27168998-27316908	THP1	THP2	OK	38.3437	57.0746	0.573859	2.19371	5e-05	0.00141515	yes
P3473	XLOC_002400	SLC41A1	chr1:205758220-205782324	THP1	THP2	OK	3.61949	5.39645	0.576226	2.02724	0.00045	0.00863937	yes
P30026	XLOC_024631	MCM7	chr7:99690098-99723130	THP1	THP2	OK	45.2311	67.4513	0.576531	1.81087	0.0017	0.0243336	yes
P19788	XLOC_015336	STAT1	chr2:191833761-191878976	THP1	THP2	OK	24.7991	37.039	0.578758	3.63291	5e-05	0.00141515	yes
P33238	XLOC_027413	CSTF2	chrX:100075347-100097028	THP1	THP2	OK	11.5534	17.2611	0.579213	3.31763	5e-05	0.00141515	yes
P6867	XLOC_005088	DHCR7	chr11:71145456-71159477	THP1	THP2	OK	16.8316	25.1693	0.58049	5.04294	5e-05	0.00141515	yes
P24297	XLOC_018962	SRP72	chr4:57333761-57369862	THP1	THP2	OK	14.643	21.9121	0.58152	1.83761	0.00055	0.0100799	yes
P18843	XLOC_014609	TTLL4	chr2:219575567-219620183	THP1	THP2	OK	1.95569	2.92714	0.581811	1.69902	0.0022	0.0297531	yes
P1232	XLOC_000865	LMNA	chr1:156052336-156109880	THP1	THP2	OK	124.655	186.692	0.582719	2.66084	5e-05	0.00141515	yes
P30785	XLOC_025333	SQLE	chr8:126010719-126034525	THP1	THP2	OK	29.1963	43.737	0.583068	4.13602	5e-05	0.00141515	yes
P14096	XLOC_010966	ZZEF1	chr17:3907738-4046253	THP1	THP2	OK	1.11751	1.67535	0.584176	2.04642	0.0008	0.0135408	yes
P31750	XLOC_026252	COL15A1	chr9:101705994-101833074	THP1	THP2	OK	1.098	1.64853	0.586309	2.04071	0.00085	0.0142466	yes
P14842	XLOC_011518	TEX2	chr17:62223263-62340683	THP1	THP2	OK	4.98134	7.47955	0.586418	2.02636	0.0005	0.00933809	yes
P18232	XLOC_014154	HK2	chr2:75059781-75120481	THP1	THP2	OK	3.98792	5.99103	0.587168	4.76684	5e-05	0.00141515	yes
P3542	XLOC_002454	TAF1A	chr1:222731243-222765975	THP1	THP2	OK	4.13472	6.21299	0.587496	1.96632	0.0008	0.0135408	yes
P30477	XLOC_025086	ESCO2	chr8:27632057-27662424	THP1	THP2	OK	3.69061	5.54805	0.588123	2.75834	5e-05	0.00141515	yes
P120	XLOC_000084	APITD1,APITD1-CORT	chr1:10490158-10512060	THP1	THP2	OK	10.8589	16.3332	0.588928	1.90057	0.0039	0.045953	yes
P15974	XLOC_012405	TPM4	chr19:16178316-16213815	THP1	THP2	OK	100.849	152.109	0.592906	3.79353	5e-05	0.00141515	yes
P20983	XLOC_016309	HELZ2	chr20:62189438-62205592	THP1	THP2	OK	1.51737	2.29299	0.595654	1.73489	0.00325	0.0399398	yes
P21718	XLOC_016924	SEPT3	chr22:42372930-42394225	THP1	THP2	OK	3.52481	5.32927	0.596392	2.31482	0.00015	0.00352577	yes
P26786	XLOC_020845	DCTN4	chr5:150088225-150138657	THP1	THP2	OK	5.44188	8.24547	0.599498	1.77222	0.00145	0.0216821	yes
P1882	XLOC_001266	EXO1	chr1:242011492-242053970	THP1	THP2	OK	10.4292	15.8029	0.599563	2.94056	5e-05	0.00141515	yes
P22165	XLOC_017302	BHLHE40	chr3:4938492-5026865	THP1	THP2	OK	5.76832	8.7618	0.603077	3.68442	5e-05	0.00141515	yes
P2290	XLOC_001586	BSDC1	chr1:32830233-32860062	THP1	THP2	OK	5.63731	8.57254	0.604717	1.72079	0.00165	0.0238919	yes
P18753	XLOC_014536	FZD7	chr2:202899309-202903160	THP1	THP2	OK	1.33896	2.04318	0.609701	1.9493	0.0008	0.0135408	yes
P28490	XLOC_022180	CD164	chr6:109687716-109703762	THP1	THP2	OK	43.0612	65.7374	0.610326	3.04083	5e-05	0.00141515	yes
P28307	XLOC_022041	TNFRSF21	chr6:47199262-47277683	THP1	THP2	OK	4.87127	7.44813	0.612578	4.1784	5e-05	0.00141515	yes
P13319	XLOC_010378	ADORA2B	chr17:15848230-15879210	THP1	THP2	OK	3.28565	5.02845	0.613936	2.17017	0.0002	0.00450805	yes
P20982	XLOC_016309	HELZ2	chr20:62189438-62205592	THP1	THP2	OK	5.92426	9.06796	0.614143	3.77361	5e-05	0.00141515	yes
P21613	XLOC_016855	HMOX1	chr22:35777059-35790207	THP1	THP2	OK	10.7549	16.4727	0.615082	3.49759	5e-05	0.00141515	yes
P24016	XLOC_018683	TFRC	chr3:195776154-195809032	THP1	THP2	OK	17.2377	26.4104	0.615544	3.99381	5e-05	0.00141515	yes
P15283	XLOC_011905	PMAIP1	chr18:57567191-57571538	THP1	THP2	OK	9.55242	14.6569	0.617646	4.02174	5e-05	0.00141515	yes
P17461	XLOC_013528	PLAUR	chr19:44150246-44174498	THP1	THP2	OK	28.9373	44.5461	0.622367	3.47284	5e-05	0.00141515	yes
P32642	XLOC_026919	FAM129B	chr9:130267616-130341286	THP1	THP2	OK	7.05765	10.8703	0.623128	1.89791	0.00435	0.0495128	yes
P30715	XLOC_025276	POP1	chr8:99129520-99172115	THP1	THP2	OK	7.50593	11.5796	0.625479	2.64598	5e-05	0.00141515	yes
P29387	XLOC_024135	CALU	chr7:128379345-128415844	THP1	THP2	OK	10.949	16.905	0.626646	2.9844	5e-05	0.00141515	yes
P26645	XLOC_020759	TIFAB	chr5:134784557-134788089	THP1	THP2	OK	5.42292	8.38167	0.628169	2.25978	0.0003	0.00633554	yes
P27741	XLOC_021645	MTHFD1L	chr6:151186814-151423169	THP1	THP2	OK	10.0469	15.5449	0.629687	1.87954	0.00085	0.0142466	yes
P7722	XLOC_005728	ESYT1	chr12:56521985-56538553	THP1	THP2	OK	21.3579	33.1012	0.632116	2.36266	0.0001	0.00254204	yes
P28328	XLOC_022058	MCM3	chr6:52128811-52149679	THP1	THP2	OK	64.7351	100.431	0.633581	2.54672	5e-05	0.00141515	yes
P5829	XLOC_004309	GAL	chr11:68451982-68458643	THP1	THP2	OK	28.8038	44.6906	0.633711	2.76724	5e-05	0.00141515	yes
P1457	XLOC_000990	DARS2	chr1:173767714-173828355	THP1	THP2	OK	12.7819	19.8623	0.63593	2.98882	5e-05	0.00141515	yes
P2835	XLOC_001965	ZNF697	chr1:120161999-120190390	THP1	THP2	OK	1.06335	1.6539	0.637262	2.28366	0.00025	0.00543859	yes
P30746	XLOC_025300	OXR1	chr8:107282405-107764921	THP1	THP2	OK	2.15789	3.35684	0.637485	1.82864	0.00375	0.0446068	yes
P22410	XLOC_017464	LARS2	chr3:45430074-45590588	THP1	THP2	OK	2.72903	4.24808	0.638425	2.09268	0.0003	0.00633554	yes
P1340	XLOC_000918	USP21	chr1:161129253-161135595	THP1	THP2	OK	10.2573	15.9673	0.638462	2.01103	0.00025	0.00543859	yes
P3349	XLOC_002307	RGS16	chr1:182567757-182573548	THP1	THP2	OK	2.25787	3.51592	0.638938	2.2165	0.00025	0.00543859	yes
P2563	XLOC_001744	DHCR24	chr1:55315299-55352921	THP1	THP2	OK	39.6967	62.0824	0.645166	3.3875	5e-05	0.00141515	yes
P1529	XLOC_001036	C1orf21	chr1:184356149-184598155	THP1	THP2	OK	1.73171	2.70852	0.645313	3.22905	5e-05	0.00141515	yes
P25611	XLOC_019990	MCCC2	chr5:70883114-70954532	THP1	THP2	OK	10.6904	16.7237	0.64558	2.22959	0.00015	0.00352577	yes
P19282	XLOC_014915	PPP4R3B	chr2:55774427-55845225	THP1	THP2	OK	5.68304	8.89102	0.645686	2.33196	0.00015	0.00352577	yes
P13805	XLOC_010743	PPM1D	chr17:58677543-58743640	THP1	THP2	OK	1.83852	2.88699	0.651017	2.42809	0.00025	0.00543859	yes
P31481	XLOC_026017	RCL1	chr9:4792833-4861077	THP1	THP2	OK	6.62472	10.4058	0.651456	1.78941	0.0035	0.0422555	yes
P26252	XLOC_020425	LPCAT1	chr5:1461541-1524076	THP1	THP2	OK	34.0016	53.4708	0.653147	4.24385	5e-05	0.00141515	yes
P22326	XLOC_017408	CTDSPL	chr3:37903668-38025960	THP1	THP2	OK	2.21926	3.49389	0.654758	1.74462	0.00275	0.0353457	yes
P18409	XLOC_014288	POLR1B	chr2:113299491-113334729	THP1	THP2	OK	3.84858	6.06418	0.655985	2.68207	0.0001	0.00254204	yes
P24380	XLOC_019029	SEPT11	chr4:77870866-77961271	THP1	THP2	OK	5.99043	9.46636	0.660151	3.13146	5e-05	0.00141515	yes
P27688	XLOC_021605	TNFAIP3	chr6:138144806-138204451	THP1	THP2	OK	7.03484	11.1175	0.66024	4.10853	5e-05	0.00141515	yes
P27024	XLOC_021100	CAP2	chr6:17393735-17558023	THP1	THP2	OK	1.58591	2.53495	0.676647	2.44199	5e-05	0.00141515	yes
P24685	XLOC_019262	CDKN2AIP	chr4:184365764-184369341	THP1	THP2	OK	3.99591	6.39675	0.678815	1.87619	0.00285	0.0362912	yes
P21415	XLOC_016727	CDC45	chr22:19467348-19508135	THP1	THP2	OK	14.1421	22.6482	0.679396	2.5536	5e-05	0.00141515	yes
P9056	XLOC_006671	DHX37	chr12:125431029-125473667	THP1	THP2	OK	7.42038	11.8971	0.681042	3.05436	5e-05	0.00141515	yes
P3738	XLOC_002796	HSPA14	chr10:14880158-14913786	THP1	THP2	OK	12.4472	20.0071	0.684694	2.64749	0.0001	0.00254204	yes
P6577	XLOC_004873	NUP160	chr11:47799669-47870057	THP1	THP2	OK	3.97111	6.3839	0.684895	2.81729	5e-05	0.00141515	yes
P28967	XLOC_023837	OGDH	chr7:44646120-44748669	THP1	THP2	OK	11.5046	18.496	0.684996	2.45768	0.0001	0.00254204	yes
P31320	XLOC_025814	ATAD2	chr8:124332090-124408705	THP1	THP2	OK	11.1568	17.9611	0.686952	2.24713	0.0004	0.00788908	yes
P25288	XLOC_019684	C4orf46	chr4:159587824-159629865	THP1	THP2	OK	4.85808	7.82484	0.687675	2.15757	0.00025	0.00543859	yes
P6647	XLOC_004937	PTGDR2	chr11:60609428-60623444	THP1	THP2	OK	2.44587	3.94233	0.688702	1.66362	0.00415	0.0476712	yes
P28404	XLOC_022122	ME1	chr6:83920109-84140938	THP1	THP2	OK	6.31912	10.1919	0.689629	4.90667	5e-05	0.00141515	yes
P3959	XLOC_002952	DDX21	chr10:70715878-70744825	THP1	THP2	OK	20.6075	33.2512	0.690237	4.29473	5e-05	0.00141515	yes
P20300	XLOC_015790	MYL9	chr20:34894244-35201678	THP1	THP2	OK	46.3989	75.0362	0.693495	1.96179	0.001	0.0161684	yes
P30705	XLOC_025269	PTDSS1	chr8:97274113-97346862	THP1	THP2	OK	42.8215	69.2836	0.694179	2.55929	5e-05	0.00141515	yes
P33327	XLOC_027484	PLS3	chrX:114752496-114885179	THP1	THP2	OK	7.81574	12.6467	0.694307	2.62412	0.00025	0.00543859	yes
P27734	XLOC_021640	ULBP2	chr6:150263073-150270368	THP1	THP2	OK	5.73215	9.27551	0.694351	2.9194	5e-05	0.00141515	yes
P3556	XLOC_002466	LBR	chr1:225589203-225616557	THP1	THP2	OK	20.443	33.185	0.698928	2.83157	5e-05	0.00141515	yes
P4766	XLOC_003513	MICU1	chr10:74127083-74385949	THP1	THP2	OK	9.12775	14.8586	0.702971	3.04522	5e-05	0.00141515	yes
P12629	XLOC_009800	CORO7	chr16:4382224-4466962	THP1	THP2	OK	13.3197	21.6836	0.703044	1.73542	0.0026	0.0338938	yes
P18423	XLOC_014296	IL1RN	chr2:113875469-113891593	THP1	THP2	OK	25.8138	42.0313	0.703321	5.51063	5e-05	0.00141515	yes
P17691	XLOC_013699	NKG7	chr19:51874873-51875960	THP1	THP2	OK	22.1386	36.073	0.704358	4.23779	5e-05	0.00141515	yes
P25045	XLOC_019507	LIN54	chr4:83845756-83934094	THP1	THP2	OK	1.56949	2.5585	0.705004	1.88609	0.0032	0.0396448	yes
P25015	XLOC_019493	PAQR3	chr4:79839093-79860582	THP1	THP2	OK	1.39306	2.27103	0.705092	2.6777	5e-05	0.00141515	yes
P22293	XLOC_017389	STT3B	chr3:31573992-31679217	THP1	THP2	OK	8.04126	13.1108	0.705263	1.881	0.00085	0.0142466	yes
P23581	XLOC_018356	KIAA1524	chr3:108268361-108413693	THP1	THP2	OK	6.06166	9.88623	0.705706	2.95149	5e-05	0.00141515	yes
P23145	XLOC_018054	NUP210	chr3:13357598-13461819	THP1	THP2	OK	8.28567	13.5149	0.70586	1.70612	0.0038	0.0449678	yes
P34148	XLOC_028114	IDS	chrX:148560294-148621312	THP1	THP2	OK	2.15783	3.51977	0.7059	1.83335	0.004	0.04677	yes
P18656	XLOC_014480	ITGA4	chr2:182321618-182521834	THP1	THP2	OK	5.81492	9.48728	0.706235	2.90856	5e-05	0.00141515	yes
P25688	XLOC_020051	POLR3G	chr5:89770680-89810369	THP1	THP2	OK	1.17818	1.92639	0.709339	1.90973	0.0018	0.0254204	yes
P14959	XLOC_011591	SRP68	chr17:74034855-74068607	THP1	THP2	OK	16.5682	27.1131	0.710574	2.29274	0.0002	0.00450805	yes
P4123	XLOC_003060	IFIT5	chr10:91174324-91180759	THP1	THP2	OK	0.817145	1.33787	0.711278	2.18424	0.00055	0.0100799	yes
P9675	XLOC_007376	MMP14	chr14:23305741-23316808	THP1	THP2	OK	26.7619	43.8495	0.712378	2.41526	5e-05	0.00141515	yes
P19366	XLOC_014997	DCTN1	chr2:74588280-74621008	THP1	THP2	OK	22.4742	36.8507	0.713421	2.24997	0.0002	0.00450805	yes
P23853	XLOC_018561	B3GALNT1	chr3:160801670-160823160	THP1	THP2	OK	0.778666	1.27842	0.71528	1.71365	0.0017	0.0243336	yes
P11563	XLOC_008967	CSPG4	chr15:75966662-76005189	THP1	THP2	OK	3.08626	5.07888	0.718651	5.12152	5e-05	0.00141515	yes
P9024	XLOC_006648	CLIP1	chr12:122755980-122907116	THP1	THP2	OK	4.37711	7.20427	0.718874	2.53644	0.00035	0.00710717	yes
P10624	XLOC_008126	SYNE3	chr14:95881629-95942173	THP1	THP2	OK	2.18561	3.59936	0.719702	3.42721	5e-05	0.00141515	yes
P26859	XLOC_020905	KCNMB1	chr5:169780490-170163637	THP1	THP2	OK	9.70196	15.9805	0.719961	2.61406	5e-05	0.00141515	yes
P7058	XLOC_005222	SLC35F2	chr11:107661716-107729914	THP1	THP2	OK	9.22624	15.1972	0.71999	3.20727	5e-05	0.00141515	yes
P10400	XLOC_007976	EXOC5	chr14:57669193-57756888	THP1	THP2	OK	3.84233	6.33664	0.721734	2.46537	5e-05	0.00141515	yes
P1312	XLOC_000907	PEA15	chr1:160171988-160185166	THP1	THP2	OK	21.368	35.2963	0.724063	2.25138	0.0001	0.00254204	yes
P28250	XLOC_022004	CCND3	chr6:41901753-42016632	THP1	THP2	OK	79.8346	132.066	0.726174	2.42857	5e-05	0.00141515	yes
P17945	XLOC_013942	RHOB	chr2:20646831-20649204	THP1	THP2	OK	5.80765	9.63742	0.730692	3.71388	5e-05	0.00141515	yes
P20680	XLOC_016083	THBD	chr20:23026269-23030301	THP1	THP2	OK	18.2996	30.4306	0.733712	5.07369	5e-05	0.00141515	yes
P25354	XLOC_019738	IRF2	chr4:185308875-185395726	THP1	THP2	OK	4.25821	7.08892	0.735318	1.98619	0.0012	0.0187186	yes
P8043	XLOC_005961	PRKAB1	chr12:120105760-120119429	THP1	THP2	OK	6.50902	10.8714	0.740026	3.16158	5e-05	0.00141515	yes
P3750	XLOC_002801	PTER	chr10:16478941-16564004	THP1	THP2	OK	3.90922	6.53926	0.742246	2.69115	5e-05	0.00141515	yes
P18578	XLOC_014424	CERS6	chr2:169312758-169642939	THP1	THP2	OK	2.48918	4.17091	0.744694	2.05077	0.0005	0.00933809	yes
P2482	XLOC_001701	EFCAB14	chr1:47139707-47184736	THP1	THP2	OK	5.61684	9.42362	0.746521	2.21763	5e-05	0.00141515	yes
P32615	XLOC_026896	RC3H2	chr9:125611731-125667562	THP1	THP2	OK	1.45524	2.44376	0.747851	2.48363	0.0001	0.00254204	yes
P17766	XLOC_013746	MBOAT7	chr19:54677105-54693733	THP1	THP2	OK	12.8066	21.5161	0.748529	2.50139	0.0001	0.00254204	yes
P23080	XLOC_018004	FYTTD1	chr3:197398222-197511317	THP1	THP2	OK	5.9615	10.0222	0.74945	2.0712	0.00325	0.0399398	yes
P25989	XLOC_020225	PCDHGC3	chr5:140710251-140892548	THP1	THP2	OK	3.51876	5.94002	0.755402	1.70969	0.0034	0.0412295	yes
P4570	XLOC_003387	ITGB1	chr10:33189182-33247293	THP1	THP2	OK	18.6608	31.5338	0.756888	2.85107	5e-05	0.00141515	yes
P22220	XLOC_017333	HRH1	chr3:11178778-11304939	THP1	THP2	OK	0.990688	1.68048	0.762368	2.32876	5e-05	0.00141515	yes
P32665	XLOC_026927	ST6GALNAC4	chr9:130670083-130679305	THP1	THP2	OK	13.7135	23.2789	0.763425	3.07068	5e-05	0.00141515	yes
P19283	XLOC_014916	PNPT1	chr2:55861197-55921045	THP1	THP2	OK	7.36172	12.5133	0.765348	3.45057	5e-05	0.00141515	yes
P2327	XLOC_001610	CLSPN	chr1:36197712-36235551	THP1	THP2	OK	4.74446	8.07507	0.767233	1.98716	0.0018	0.0254204	yes
P28237	XLOC_021999	TFEB	chr6:41651703-41703997	THP1	THP2	OK	14.0191	23.9072	0.770053	2.203	5e-05	0.00141515	yes
P23670	XLOC_018418	HEG1	chr3:124684553-124774802	THP1	THP2	OK	0.812509	1.38635	0.770838	3.44134	5e-05	0.00141515	yes
P6791	XLOC_005031	FOSL1	chr11:65659606-65667997	THP1	THP2	OK	6.62107	11.2991	0.771075	2.45625	0.0003	0.00633554	yes
P21606	XLOC_016849	TIMP3	chr22:32908539-33454377	THP1	THP2	OK	17.6517	30.2429	0.776788	5.07232	5e-05	0.00141515	yes
P7322	XLOC_005449	CD9	chr12:6309481-6347437	THP1	THP2	OK	1.70393	2.92031	0.777259	1.84375	0.0025	0.0329659	yes
P8769	XLOC_006476	LIN7A	chr12:81186203-81331836	THP1	THP2	OK	10.4408	17.9031	0.777975	2.30731	0.0001	0.00254204	yes
P7	XLOC_000011	ISG15	chr1:948846-949919	THP1	THP2	OK	104.497	179.197	0.778076	6.54659	5e-05	0.00141515	yes
P188	XLOC_000136	DDI2	chr1:15943952-15988582	THP1	THP2	OK	1.36717	2.35271	0.78313	1.79531	0.0039	0.045953	yes
P2107	XLOC_001443	HSPB7	chr1:16340522-16345285	THP1	THP2	OK	3.05658	5.26194	0.783678	3.62977	5e-05	0.00141515	yes
P12541	XLOC_009730	TPSB2	chr16:1278335-1280185	THP1	THP2	OK	6.13747	10.5699	0.784249	2.70184	5e-05	0.00141515	yes
P5766	XLOC_004274	NPAS4	chr11:66188474-66194177	THP1	THP2	OK	0.916522	1.5788	0.784588	1.94801	0.00105	0.0168972	yes
P14064	XLOC_010946	CLUH	chr17:2592649-2614927	THP1	THP2	OK	5.54677	9.55972	0.78532	2.57522	5e-05	0.00141515	yes
P17130	XLOC_013301	HAUS8	chr19:17160570-17186343	THP1	THP2	OK	17.3144	29.8491	0.785718	1.90215	0.00245	0.0324625	yes
P23279	XLOC_018147	LZTFL1	chr3:45864809-45957216	THP1	THP2	OK	1.70079	2.93244	0.785899	2.4643	5e-05	0.00141515	yes
P24730	XLOC_019300	SLBP	chr4:1694457-1714468	THP1	THP2	OK	23.152	40.002	0.788937	2.64246	5e-05	0.00141515	yes
P18626	XLOC_014451	ZAK	chr2:173940564-174146764	THP1	THP2	OK	3.18522	5.524	0.79432	2.96968	5e-05	0.00141515	yes
P5071	XLOC_003726	OAT	chr10:126085871-126107545	THP1	THP2	OK	12.2778	21.3218	0.79628	3.97449	5e-05	0.00141515	yes
P21428	XLOC_016731	TANGO2	chr22:20004522-20055458	THP1	THP2	OK	3.60644	6.27372	0.798746	2.26972	0.00045	0.00863937	yes
P6665	XLOC_004952	RAB3IL1	chr11:61664767-61687741	THP1	THP2	OK	13.6733	23.8106	0.800244	2.26629	0.00035	0.00710717	yes
P1773	XLOC_001194	FBXO28	chr1:224301788-224349749	THP1	THP2	OK	3.4932	6.08646	0.801053	2.25165	5e-05	0.00141515	yes
P5128	XLOC_003828	IFITM1	chr11:313990-315272	THP1	THP2	OK	50.2387	87.5493	0.801295	5.81689	5e-05	0.00141515	yes
P6208	XLOC_004592	ADAMTS15	chr11:130318868-130346539	THP1	THP2	OK	1.11743	1.94777	0.801641	2.96552	5e-05	0.00141515	yes
P5277	XLOC_003943	WEE1	chr11:9595227-9611406	THP1	THP2	OK	6.13285	10.7007	0.80307	1.968	0.0015	0.022188	yes
P8266	XLOC_006122	A2M	chr12:9217772-9268558	THP1	THP2	OK	1.26052	2.20027	0.803663	2.98075	5e-05	0.00141515	yes
P4116	XLOC_003056	IFIT2	chr10:91061705-91069033	THP1	THP2	OK	2.84742	4.98974	0.80931	4.21616	5e-05	0.00141515	yes
P21411	XLOC_016719	USP18	chr22:18632757-18660162	THP1	THP2	OK	7.98037	13.9981	0.810699	3.37612	5e-05	0.00141515	yes
P8835	XLOC_006516	CDK17	chr12:96672038-96794366	THP1	THP2	OK	0.961714	1.69267	0.81562	1.70308	0.00395	0.0463829	yes
P3008	XLOC_002094	SLC39A1	chr1:153931544-153950451	THP1	THP2	OK	46.4486	81.8988	0.818206	1.84861	0.00155	0.022756	yes
P28486	XLOC_022179	SESN1	chr6:109307612-109415708	THP1	THP2	OK	2.10421	3.71123	0.81862	1.84429	0.00325	0.0399398	yes
P25680	XLOC_020040	XRCC4	chr5:82373316-82649579	THP1	THP2	OK	6.4706	11.4143	0.818874	2.1263	0.0005	0.00933809	yes
P7134	XLOC_005265	FXYD6	chr11:117690789-117748201	THP1	THP2	OK	1.71105	3.0394	0.828904	2.04838	0.00035	0.00710717	yes
P5414	XLOC_004038	API5	chr11:43333504-43366080	THP1	THP2	OK	8.19124	14.5753	0.83137	2.75912	5e-05	0.00141515	yes
P23024	XLOC_017948	SENP2	chr3:185304030-185348949	THP1	THP2	OK	3.14823	5.62279	0.836744	1.97078	0.00065	0.0115428	yes
P6001	XLOC_004444	BIRC2	chr11:102217912-102249403	THP1	THP2	OK	3.93183	7.03599	0.839555	1.95133	0.0008	0.0135408	yes
P4118	XLOC_003057	IFIT3	chr10:91087575-91100725	THP1	THP2	OK	7.56842	13.5557	0.840838	5.10482	5e-05	0.00141515	yes
P7248	XLOC_005352	SNX19	chr11:130745438-130786382	THP1	THP2	OK	2.88205	5.16279	0.841058	2.29558	0.00015	0.00352577	yes
P27580	XLOC_021516	CDC40	chr6:110501623-110553434	THP1	THP2	OK	3.4678	6.26478	0.853241	3.54932	5e-05	0.00141515	yes
P12170	XLOC_009475	LPCAT2	chr16:55542912-55620582	THP1	THP2	OK	2.4033	4.35785	0.8586	2.49904	5e-05	0.00141515	yes
P18702	XLOC_014515	COQ10B	chr2:198318230-198339851	THP1	THP2	OK	3.39354	6.15871	0.859835	2.10792	0.0005	0.00933809	yes
P26900	XLOC_020939	DBN1	chr5:176883609-176906739	THP1	THP2	OK	6.30304	11.47	0.86375	2.07396	0.0007	0.0121632	yes
P30566	XLOC_025145	HGSNAT	chr8:42995591-43057970	THP1	THP2	OK	5.84878	10.6494	0.864561	1.82908	0.0039	0.045953	yes
P23307	XLOC_018166	SMARCC1	chr3:47626853-47823405	THP1	THP2	OK	4.24529	7.75209	0.868723	2.26277	0.0018	0.0254204	yes
P4121	XLOC_003059	IFIT1	chr10:91152302-91166244	THP1	THP2	OK	2.51272	4.59614	0.871174	3.80774	5e-05	0.00141515	yes
P24436	XLOC_019066	HERC5	chr4:89378267-89427319	THP1	THP2	OK	2.27639	4.18719	0.879239	3.89194	5e-05	0.00141515	yes
P23557	XLOC_018333	CLDND1	chr3:98225322-98241910	THP1	THP2	OK	5.32986	9.8221	0.881934	2.03642	0.00185	0.0259928	yes
P2519	XLOC_001723	ORC1	chr1:52838123-52870143	THP1	THP2	OK	5.92628	10.9658	0.887818	2.92032	5e-05	0.00141515	yes
P13021	XLOC_010116	GLG1	chr16:74481278-74641042	THP1	THP2	OK	2.62497	4.88113	0.894916	3.22204	5e-05	0.00141515	yes
P9546	XLOC_007208	FBXL3	chr13:77579388-77601331	THP1	THP2	OK	1.88679	3.51626	0.898104	1.97205	0.0041	0.0474542	yes
P12130	XLOC_009429	TGFB1I1	chr16:31483475-31489281	THP1	THP2	OK	7.42312	13.8543	0.900236	2.88108	5e-05	0.00141515	yes
P1692	XLOC_001143	HSD11B1	chr1:209859524-209908295	THP1	THP2	OK	5.67988	10.6103	0.901536	3.58202	5e-05	0.00141515	yes
P12643	XLOC_009807	GLYR1	chr16:4846904-4897303	THP1	THP2	OK	16.3003	30.63	0.910043	2.42394	0.0002	0.00450805	yes
P24562	XLOC_019165	NAA15	chr4:140211070-140311935	THP1	THP2	OK	2.80391	5.27007	0.910383	1.91095	0.0028	0.0357873	yes
P32586	XLOC_026878	PSMD5	chr9:123578331-123605299	THP1	THP2	OK	2.37464	4.4982	0.921641	2.08329	0.00015	0.00352577	yes
P11169	XLOC_008667	SYNM	chr15:99645285-99675800	THP1	THP2	OK	1.58673	3.00743	0.922476	2.37691	5e-05	0.00141515	yes
P11418	XLOC_008865	MYO1E	chr15:59428167-59665071	THP1	THP2	OK	1.61589	3.06299	0.922607	3.13486	5e-05	0.00141515	yes
P4301	XLOC_003171	PDCD4	chr10:112631552-112679124	THP1	THP2	OK	6.80843	12.9343	0.925808	1.64093	0.00175	0.0249452	yes
P12931	XLOC_010047	DYNC1LI2	chr16:66754695-66785525	THP1	THP2	OK	3.34191	6.34992	0.926065	2.64409	5e-05	0.00141515	yes
P25657	XLOC_020021	SCAMP1	chr5:77654587-77776562	THP1	THP2	OK	1.00485	1.91381	0.929463	1.91218	0.0041	0.0474542	yes
P31108	XLOC_025635	NSMAF	chr8:59496061-59573459	THP1	THP2	OK	13.1489	25.0755	0.931332	3.02697	5e-05	0.00141515	yes
P9884	XLOC_007506	HIF1A	chr14:62147758-62215807	THP1	THP2	OK	4.44698	8.51009	0.936349	2.93535	5e-05	0.00141515	yes
P13785	XLOC_010727	RAD51C	chr17:56769933-56811852	THP1	THP2	OK	6.60154	12.6547	0.938795	1.65553	0.00405	0.0471938	yes
P19199	XLOC_014854	EIF2AK2	chr2:37332283-37384190	THP1	THP2	OK	4.47458	8.60957	0.944191	3.33428	5e-05	0.00141515	yes
P11187	XLOC_008693	NIPA2	chr15:23004598-23034427	THP1	THP2	OK	9.21615	17.7759	0.947689	2.3883	0.0001	0.00254204	yes
P30468	XLOC_025080	DPYSL2	chr8:26371708-26515693	THP1	THP2	OK	1.43775	2.77529	0.948821	1.86302	0.00135	0.0204994	yes
P27015	XLOC_021092	CD83	chr6:14117486-14137148	THP1	THP2	OK	2.29963	4.43993	0.949137	3.10749	5e-05	0.00141515	yes
P482	XLOC_000331	MFSD2A	chr1:40420783-40437832	THP1	THP2	OK	76.7906	148.392	0.950413	2.78321	5e-05	0.00141515	yes
P8011	XLOC_005936	OAS1	chr12:113344738-113357712	THP1	THP2	OK	3.46068	6.72881	0.959297	1.90634	0.0012	0.0187186	yes
P1305	XLOC_000901	SLAMF8	chr1:159796478-159832447	THP1	THP2	OK	0.659679	1.28398	0.960782	2.14531	0.00105	0.0168972	yes
P30591	XLOC_025163	LYN	chr8:56792385-56925006	THP1	THP2	OK	5.26549	10.2662	0.963265	1.69207	0.0035	0.0422555	yes
P20000	XLOC_015495	HJURP	chr2:234745346-234763212	THP1	THP2	OK	5.92735	11.5695	0.964865	1.74278	0.00385	0.0455202	yes
P20777	XLOC_016162	DSN1	chr20:35380193-35402230	THP1	THP2	OK	6.47155	12.6735	0.969629	3.12739	5e-05	0.00141515	yes
P1356	XLOC_000926	HSPA6	chr1:161494329-161496687	THP1	THP2	OK	0.958204	1.88751	0.978079	2.02752	0.00165	0.0238919	yes
P772	XLOC_000535	IFI44L	chr1:79086066-79111830	THP1	THP2	OK	0.925714	1.83468	0.986892	4.27572	5e-05	0.00141515	yes
P2358	XLOC_001628	YRDC	chr1:38267549-38275126	THP1	THP2	OK	4.5908	9.10904	0.988553	3.57032	5e-05	0.00141515	yes
P10862	XLOC_008429	TMOD3	chr15:52121824-52204331	THP1	THP2	OK	2.0372	4.04808	0.990652	3.25652	5e-05	0.00141515	yes
P773	XLOC_000536	IFI44	chr1:79115370-79129763	THP1	THP2	OK	2.37354	4.71775	0.991061	2.17417	0.0007	0.0121632	yes
P18260	XLOC_014179	GNLY	chr2:85921413-85925974	THP1	THP2	OK	20.6304	41.0155	0.9914	5.57225	5e-05	0.00141515	yes
P8940	XLOC_006591	NAA25	chr12:112464492-112546635	THP1	THP2	OK	1.18929	2.38468	1.0037	2.2968	0.00095	0.0154877	yes
P29143	XLOC_023960	CD36	chr7:80231503-80308593	THP1	THP2	OK	5.13306	10.3497	1.01169	2.23376	0.00015	0.00352577	yes
P4021	XLOC_002987	VCL	chr10:75757871-75879920	THP1	THP2	OK	6.02414	12.1906	1.01694	2.71643	5e-05	0.00141515	yes
P24585	XLOC_019179	ABCE1	chr4:145915726-146050676	THP1	THP2	OK	13.4766	27.3197	1.01949	2.25745	0.0019	0.0264785	yes
P9001	XLOC_006636	OASL	chr12:121458094-121477045	THP1	THP2	OK	1.49019	3.03119	1.02439	2.33906	0.00055	0.0100799	yes
P12146	XLOC_009448	LONP2	chr16:48274602-48658037	THP1	THP2	OK	2.57973	5.25031	1.02518	1.79956	0.00265	0.0344475	yes
P3637	XLOC_002558	CEP170	chr1:243287729-243419063	THP1	THP2	OK	2.4271	4.95498	1.02965	2.76053	5e-05	0.00141515	yes
P22903	XLOC_017860	PTX3	chr3:156977531-157221415	THP1	THP2	OK	2.27857	4.66327	1.03321	3.32217	5e-05	0.00141515	yes
P27278	XLOC_021282	ZBTB9	chr6:33422355-33425423	THP1	THP2	OK	1.83875	3.7665	1.03449	2.16548	0.00015	0.00352577	yes
P22153	XLOC_017297	CNTN4	chr3:2140549-3102829	THP1	THP2	OK	0.660041	1.35944	1.04238	2.37084	0.00035	0.00710717	yes
P6138	XLOC_004531	ARHGEF12	chr11:120207617-120360645	THP1	THP2	OK	1.29	2.67872	1.05417	2.00581	0.00285	0.0362912	yes
P20424	XLOC_015868	CSE1L	chr20:47662782-47713497	THP1	THP2	OK	9.30449	19.3571	1.05687	1.99513	0.0025	0.0329659	yes
P28136	XLOC_021941	DAXX	chr6:33286334-33290793	THP1	THP2	OK	11.309	23.7774	1.07212	2.36707	5e-05	0.00141515	yes
P30413	XLOC_025041	LPL	chr8:19796581-19824770	THP1	THP2	OK	2.13294	4.50147	1.07755	4.96593	5e-05	0.00141515	yes
P30496	XLOC_025099	UBXN8	chr8:30601681-30624544	THP1	THP2	OK	6.64149	14.0386	1.07983	3.19299	5e-05	0.00141515	yes
P32441	XLOC_026753	IARS	chr9:94972429-95056038	THP1	THP2	OK	11.2221	23.7326	1.08052	3.36818	5e-05	0.00141515	yes
P29391	XLOC_024135	CALU	chr7:128379345-128415844	THP1	THP2	OK	2.65462	5.62645	1.08372	2.43882	0.0001	0.00254204	yes
P8014	XLOC_005937	OAS3	chr12:113376237-113411055	THP1	THP2	OK	10.0678	21.3525	1.08466	7.6052	5e-05	0.00141515	yes
P14424	XLOC_011203	CCL5	chr17:34198495-34207377	THP1	THP2	OK	43.9626	93.6439	1.09091	9.13641	5e-05	0.00141515	yes
P20795	XLOC_016179	MAFB	chr20:39314487-39317880	THP1	THP2	OK	1.50065	3.20976	1.09688	3.38542	5e-05	0.00141515	yes
P12160	XLOC_009465	CHD9	chr16:53088944-53361414	THP1	THP2	OK	1.2642	2.73501	1.11332	2.3362	0.0042	0.0481649	yes
P5093	XLOC_003744	MKI67	chr10:129894924-129924468	THP1	THP2	OK	2.32902	5.04143	1.11411	1.90023	0.00095	0.0154877	yes
P22939	XLOC_017881	SERPINI1	chr3:167453431-167543357	THP1	THP2	OK	0.915656	2.00742	1.13246	2.16004	0.00035	0.00710717	yes
P18364	XLOC_014270	GCC2	chr2:109065576-109125854	THP1	THP2	OK	1.20832	2.65726	1.13693	2.00034	0.0007	0.0121632	yes
P8015	XLOC_005938	OAS2	chr12:113416273-113449528	THP1	THP2	OK	7.11333	15.6555	1.13808	4.96861	5e-05	0.00141515	yes
P12402	XLOC_009621	CENPN	chr16:81009592-81066709	THP1	THP2	OK	2.13283	4.74655	1.15411	1.86978	0.00115	0.0181033	yes
P21095	XLOC_016458	MX1	chr21:42792484-42831141	THP1	THP2	OK	17.6294	39.5888	1.16711	7.75911	5e-05	0.00141515	yes
P18645	XLOC_014468	HNRNPA3	chr2:178077421-178088685	THP1	THP2	OK	10.7931	24.6804	1.19325	2.82708	5e-05	0.00141515	yes
P24371	XLOC_019022	USO1	chr4:76649705-76735442	THP1	THP2	OK	4.4124	10.1681	1.20442	2.30716	0.00415	0.0476712	yes
P1293	XLOC_000893	IFI16	chr1:158979681-159024945	THP1	THP2	OK	3.12789	7.23381	1.20957	2.58755	5e-05	0.00141515	yes
P32784	XLOC_027009	SEC16A	chr9:139334504-139380519	THP1	THP2	OK	4.8632	11.3601	1.224	2.46222	5e-05	0.00141515	yes
P5625	XLOC_004187	FADS2	chr11:61567096-61634826	THP1	THP2	OK	11.6694	27.7969	1.25219	2.13525	0.0027	0.034965	yes
P16035	XLOC_012443	GDF15	chr19:18496967-18499986	THP1	THP2	OK	2.85867	6.84997	1.26075	2.48616	0.0009	0.0148489	yes
P13286	XLOC_010350	PFAS	chr17:8152595-8173809	THP1	THP2	OK	1.83514	4.47307	1.28537	3.07477	5e-05	0.00141515	yes
P28572	XLOC_022227	PTPRK	chr6:128289923-128841819	THP1	THP2	OK	0.72835	1.78049	1.28957	2.02263	0.00045	0.00863937	yes
P29186	XLOC_023993	CASD1	chr7:94139169-94186328	THP1	THP2	OK	1.11965	2.74576	1.29416	2.31295	0.0029	0.0367235	yes
P7926	XLOC_005877	PARPBP	chr12:102513955-102591614	THP1	THP2	OK	1.39318	3.47847	1.32007	2.40098	0.00035	0.00710717	yes
P32137	XLOC_026503	AK3	chr9:4709556-4742043	THP1	THP2	OK	1.96584	4.94295	1.33022	2.33399	0.0003	0.00633554	yes
P13795	XLOC_010734	DHX40	chr17:57642885-57685713	THP1	THP2	OK	1.24618	3.14122	1.33381	2.24768	0.00035	0.00710717	yes
P12009	XLOC_009363	IL4R	chr16:27325229-27376099	THP1	THP2	OK	3.25674	8.37585	1.36281	2.12223	0.0028	0.0357873	yes
P30649	XLOC_025220	CRISPLD1	chr8:75896707-75946793	THP1	THP2	OK	0.868238	2.28802	1.39794	1.85602	0.00245	0.0324625	yes
P21712	XLOC_016918	C22orf46	chr22:42086546-42094140	THP1	THP2	OK	1.92145	5.2595	1.45273	2.29579	5e-05	0.00141515	yes
P25000	XLOC_019483	SDAD1	chr4:76871058-76928676	THP1	THP2	OK	5.2438	14.3739	1.45476	2.28623	0.00245	0.0324625	yes
P19519	XLOC_015136	IL1B	chr2:113587336-113594356	THP1	THP2	OK	0.6793	1.8844	1.47198	2.3165	0.0011	0.0175374	yes
P18098	XLOC_014057	MSH2	chr2:47630205-47710367	THP1	THP2	OK	2.84229	7.91453	1.47745	4.41621	5e-05	0.00141515	yes
P25730	XLOC_020092	APC	chr5:112043201-112181936	THP1	THP2	OK	1.20588	3.36079	1.47871	5.68329	5e-05	0.00141515	yes
P338	XLOC_000244	GPR3	chr1:27719147-27722317	THP1	THP2	OK	0.4785	1.35745	1.50431	2.53156	0.0013	0.0199164	yes
P3507	XLOC_002425	INTS7	chr1:212113685-212278348	THP1	THP2	OK	2.25802	6.63935	1.55599	2.20837	0.0003	0.00633554	yes
P26837	XLOC_020878	RNF145	chr5:158584413-158637061	THP1	THP2	OK	2.7158	8.02586	1.56328	4.19186	5e-05	0.00141515	yes
P18297	XLOC_014214	NCAPH	chr2:97001478-97042833	THP1	THP2	OK	2.51759	7.45017	1.56523	2.12285	0.0002	0.00450805	yes
P15871	XLOC_012320	ILF3	chr19:10764936-10803095	THP1	THP2	OK	3.91625	12.1496	1.63336	2.27009	0.0001	0.00254204	yes
P23562	XLOC_018339	FILIP1L	chr3:99273152-99897476	THP1	THP2	OK	0.627466	1.96963	1.65032	2.61649	5e-05	0.00141515	yes
P14440	XLOC_011210	CCL3	chr17:34415602-34417506	THP1	THP2	OK	3.21495	10.1371	1.65678	3.14029	5e-05	0.00141515	yes
P13042	XLOC_010125	TMEM170A	chr16:75477114-75498635	THP1	THP2	OK	0.65983	2.21927	1.74992	1.78366	0.0017	0.0243336	yes
P15868	XLOC_012320	ILF3	chr19:10764936-10803095	THP1	THP2	OK	5.19076	17.587	1.76049	2.32215	0.0004	0.00788908	yes
P6851	XLOC_005072	C11orf24	chr11:68028802-68039469	THP1	THP2	OK	0.976808	3.40653	1.80216	2.06253	0.00435	0.0495128	yes
P27205	XLOC_021230	TNF	chr6:31543343-31546112	THP1	THP2	OK	2.45208	8.74109	1.83381	4.41998	5e-05	0.00141515	yes
P10863	XLOC_008430	MAPK6	chr15:52311410-52392961	THP1	THP2	OK	1.81948	6.82399	1.90709	1.98615	0.00255	0.0334006	yes
P25426	XLOC_019865	MARCH6	chr5:10353750-10440500	THP1	THP2	OK	0.95436	3.59295	1.91256	1.77854	0.0036	0.0432346	yes
P20409	XLOC_015857	MMP9	chr20:44637546-44645200	THP1	THP2	OK	0.569896	2.18421	1.93834	2.74337	0.00095	0.0154877	yes
P28613	XLOC_022256	AHI1	chr6:135583065-135818903	THP1	THP2	OK	0.385264	1.57399	2.0305	1.95094	0.0028	0.0357873	yes
P14197	XLOC_011023	TP53	chr17:7571719-7606820	THP1	THP2	OK	0.457859	1.93934	2.08259	2.87126	0.00035	0.00710717	yes
P6254	XLOC_004629	DUSP8	chr11:1575280-1593150	THP1	THP2	OK	0.349647	1.51421	2.1146	3.87641	5e-05	0.00141515	yes
P30951	XLOC_025517	EGR3	chr8:22545173-22550815	THP1	THP2	OK	0.485002	2.38239	2.29635	3.14353	0.00015	0.00352577	yes
P24431	XLOC_019063	SPP1	chr4:88896801-88904563	THP1	THP2	OK	1.06327	5.48975	2.36823	3.4486	5e-05	0.00141515	yes
P8255	XLOC_006112	C3AR1	chr12:8210918-8218955	THP1	THP2	OK	0.265571	1.92129	2.8549	3.5338	0.00035	0.00710717	yes
P30327	XLOC_024878	PTPRN2	chr7:157331745-158380494	THP1	THP2	OK	0.571345	5.704	3.31954	3.39283	0.0001	0.00254204	yes
P31190	XLOC_025699	FABP4	chr8:82390731-82395473	THP1	THP2	OK	0.843887	8.53727	3.33865	4.61822	5e-05	0.00141515	yes
P27069	XLOC_021131	HIST1H2BE	chr6:26184023-26184458	THP1	THP2	OK	0	2.39987	inf	-nan	0.00145	0.0216821	yes

## Sheet: THP1_THP3_cds_exp_down
test_id	gene_id	gene	locus	sample_1	sample_2	status	value_1	value_2	log2(fold_change)	test_stat	p_value	q_value	significant
P24614	XLOC_019207	KIAA0922	chr4:154387497-154557862	THP1	THP3	OK	7.36386	0.664021	-3.47116	-3.5192	5e-05	0.00135278	yes
P11453	XLOC_008875	SPG21	chr15:65255337-65282284	THP1	THP3	OK	6.72225	1.13647	-2.56439	-2.30655	0.00265	0.0411565	yes
P26359	XLOC_020550	PAIP1	chr5:43526369-43557521	THP1	THP3	OK	4.24681	0.898122	-2.2414	-2.14906	0.00325	0.04854	yes
P4062	XLOC_003009	FAM213A	chr10:82167584-82192753	THP1	THP3	OK	5.9413	1.2684	-2.22777	-2.28867	0.00025	0.00577797	yes
P15831	XLOC_012282	ZNF317	chr19:9251055-9274096	THP1	THP3	OK	9.62343	2.73676	-1.81408	-4.62099	5e-05	0.00135278	yes
P20737	XLOC_016127	NECAB3	chr20:32244892-32262264	THP1	THP3	OK	8.21283	2.6754	-1.61813	-2.47533	0.0006	0.0121389	yes
P30765	XLOC_025321	DEPTOR	chr8:120885894-121063157	THP1	THP3	OK	2.77564	0.917761	-1.59663	-4.13662	5e-05	0.00135278	yes
P14693	XLOC_011380	OSBPL7	chr17:45884732-45899147	THP1	THP3	OK	9.26142	3.27652	-1.49907	-2.31833	5e-05	0.00135278	yes
P7599	XLOC_005634	METTL7A	chr12:51318533-51326300	THP1	THP3	OK	2.78085	1.01548	-1.45336	-4.82463	5e-05	0.00135278	yes
P24083	XLOC_018794	C4orf48	chr4:2043719-2045697	THP1	THP3	OK	72.9119	27.8706	-1.38741	-3.29479	5e-05	0.00135278	yes
P26248	XLOC_020444	TERT	chr5:1253279-1295162	THP1	THP3	OK	2.52322	0.973725	-1.37368	-1.78867	0.0024	0.0381427	yes
P24723	XLOC_019301	SPON2	chr4:1160720-1202750	THP1	THP3	OK	3.31237	1.28659	-1.36431	-1.93066	0.00175	0.0294969	yes
P26920	XLOC_020977	ADAMTS2	chr5:178537851-178772431	THP1	THP3	OK	6.92773	2.70258	-1.35804	-2.25021	0.0001	0.00255356	yes
P11804	XLOC_009186	E4F1	chr16:2273488-2285924	THP1	THP3	OK	12.8406	5.27369	-1.28383	-2.50616	0.00015	0.0036525	yes
P21932	XLOC_017101	GATSL3	chr22:30681106-30685616	THP1	THP3	OK	3.14259	1.29455	-1.2795	-2.46079	0.0003	0.00677285	yes
P17551	XLOC_013580	TMEM160	chr19:47549166-47551882	THP1	THP3	OK	23.5163	9.71429	-1.27548	-2.00204	0.003	0.0453023	yes
P5719	XLOC_004232	SAC3D1	chr11:64808375-64826009	THP1	THP3	OK	13.3434	5.62029	-1.24741	-2.00142	0.0021	0.0342122	yes
P11352	XLOC_008805	SECISBP2L	chr15:49280834-49338760	THP1	THP3	OK	1.91766	0.811988	-1.23982	-2.24483	0.0012	0.021334	yes
P12271	XLOC_009519	CES3	chr16:66995131-67009053	THP1	THP3	OK	3.85954	1.64469	-1.23061	-2.49041	0.00015	0.0036525	yes
P5753	XLOC_004259	CCDC85B	chr11:65657874-65659106	THP1	THP3	OK	134.393	57.5486	-1.22361	-6.88427	5e-05	0.00135278	yes
P15049	XLOC_011649	NOTUM	chr17:79910382-79919057	THP1	THP3	OK	2.68678	1.15405	-1.21917	-2.22303	0.0011	0.0198145	yes
P21758	XLOC_016961	TRMU	chr22:46731297-46753237	THP1	THP3	OK	8.68618	3.7678	-1.205	-2.00961	0.00135	0.0237224	yes
P18453	XLOC_014302	TMEM37	chr2:120189445-120196096	THP1	THP3	OK	3.82557	1.66592	-1.19936	-3.23017	5e-05	0.00135278	yes
P27319	XLOC_021338	RAB44	chr6:36665623-36701197	THP1	THP3	OK	13.0376	5.71278	-1.19041	-2.28727	0.0007	0.0137539	yes
P15612	XLOC_012139	TPGS1	chr19:507496-519654	THP1	THP3	OK	17.2974	7.6804	-1.1713	-2.41175	5e-05	0.00135278	yes
P3271	XLOC_002228	GPA33	chr1:167022072-167059868	THP1	THP3	OK	3.52074	1.61693	-1.12262	-4.08716	5e-05	0.00135278	yes
P11308	XLOC_008776	TGM5	chr15:43524792-43559055	THP1	THP3	OK	4.23623	2.03762	-1.0559	-1.99364	0.00115	0.0205793	yes
P23217	XLOC_018103	GLB1	chr3:33038099-33138694	THP1	THP3	OK	7.41343	3.57515	-1.05214	-1.92244	0.0007	0.0137539	yes
P10665	XLOC_008156	JAG2	chr14:105607317-105635161	THP1	THP3	OK	8.33639	4.02346	-1.05099	-2.56464	5e-05	0.00135278	yes
P19307	XLOC_014936	SPRED2	chr2:65537984-65659656	THP1	THP3	OK	2.62165	1.267	-1.04906	-2.19716	0.0005	0.0104892	yes
P1405	XLOC_000949	DUSP27	chr1:167064086-167098402	THP1	THP3	OK	4.49058	2.17696	-1.04459	-4.18626	5e-05	0.00135278	yes
P32262	XLOC_026608	ENHO	chr9:34521039-34523037	THP1	THP3	OK	6.54852	3.18413	-1.04027	-2.42794	0.0004	0.00874103	yes
P13858	XLOC_010776	MAP2K6	chr17:67410837-67538470	THP1	THP3	OK	3.33017	1.6228	-1.03711	-2.8945	5e-05	0.00135278	yes
P12799	XLOC_009920	YPEL3	chr16:30103552-30107537	THP1	THP3	OK	22.7823	11.1972	-1.02478	-2.02658	0.00065	0.0129772	yes
P23961	XLOC_018632	IGF2BP2	chr3:185361454-185542827	THP1	THP3	OK	14.3604	7.08688	-1.01887	-2.35304	0.00025	0.00577797	yes
P22251	XLOC_017353	CAPN7	chr3:15247732-15294423	THP1	THP3	OK	5.80942	2.86939	-1.01765	-3.09207	5e-05	0.00135278	yes
P19367	XLOC_014988	C2orf81	chr2:74641302-74644844	THP1	THP3	OK	4.12715	2.0815	-0.987521	-2.71439	5e-05	0.00135278	yes
P16784	XLOC_013045	PCSK4	chr19:1481426-1490449	THP1	THP3	OK	3.42214	1.72917	-0.984814	-2.29289	0.0006	0.0121389	yes
P15678	XLOC_012186	SPPL2B	chr19:2328628-2355100	THP1	THP3	OK	13.4745	6.83274	-0.979699	-2.02588	0.00045	0.00963297	yes
P23685	XLOC_018430	KLF15	chr3:126061477-126076236	THP1	THP3	OK	2.51437	1.28569	-0.967653	-2.46586	5e-05	0.00135278	yes
P4863	XLOC_003587	PDLIM1	chr10:96997324-97050905	THP1	THP3	OK	19.9526	10.2805	-0.956657	-2.12351	5e-05	0.00135278	yes
P15760	XLOC_012244	ALKBH7	chr19:6372443-6375261	THP1	THP3	OK	21.5916	11.134	-0.955502	-3.91583	5e-05	0.00135278	yes
P11808	XLOC_009194	C16orf59	chr16:2510114-2515123	THP1	THP3	OK	13.8032	7.16951	-0.945058	-2.24815	0.00055	0.0113461	yes
P20337	XLOC_015821	L3MBTL1	chr20:42136319-42170535	THP1	THP3	OK	2.34266	1.23672	-0.921636	-1.97979	0.0025	0.0394104	yes
P16152	XLOC_012520	USF2	chr19:35759895-35770718	THP1	THP3	OK	64.5477	34.0813	-0.921385	-2.06741	0.00095	0.0176488	yes
P18319	XLOC_014222	LIPT1	chr2:99771417-99779613	THP1	THP3	OK	7.05209	3.8129	-0.887163	-2.25753	0.00045	0.00963297	yes
P12482	XLOC_009679	DPEP1	chr16:89679715-89704839	THP1	THP3	OK	2.58986	1.40253	-0.884845	-1.74583	0.0027	0.0417429	yes
P7007	XLOC_005181	SESN3	chr11:94898676-94967568	THP1	THP3	OK	7.97579	4.3527	-0.873715	-2.71821	5e-05	0.00135278	yes
P34178	XLOC_028160	PNCK	chrX:152935187-152939816	THP1	THP3	OK	2.97204	1.64104	-0.856844	-1.82348	0.00315	0.0472535	yes
P25402	XLOC_019861	NKD2	chr5:1009076-1038927	THP1	THP3	OK	8.16278	4.56649	-0.837973	-2.93694	5e-05	0.00135278	yes
P22215	XLOC_017328	VHL	chr3:10183318-10195354	THP1	THP3	OK	8.8529	4.95483	-0.837315	-1.86954	0.00175	0.0294969	yes
P11749	XLOC_009145	METRN	chr16:765172-767480	THP1	THP3	OK	36.0024	20.2044	-0.833425	-3.31623	5e-05	0.00135278	yes
P4027	XLOC_002981	KAT6B	chr10:76586170-76792380	THP1	THP3	OK	1.85222	1.04199	-0.829918	-2.30445	0.00015	0.0036525	yes
P15620	XLOC_012143	HCN2	chr19:589892-617159	THP1	THP3	OK	3.03137	1.71726	-0.819863	-1.94146	0.0012	0.021334	yes
P15567	XLOC_012088	BCL2	chr18:60790578-60986913	THP1	THP3	OK	7.22664	4.122	-0.809982	-3.07776	5e-05	0.00135278	yes
P6724	XLOC_004985	RCOR2	chr11:63678692-63684316	THP1	THP3	OK	2.75962	1.57637	-0.807862	-2.09032	0.0011	0.0198145	yes
P16660	XLOC_012954	CCDC106	chr19:56158953-56164802	THP1	THP3	OK	15.0207	8.59242	-0.805813	-2.14811	0.0004	0.00874103	yes
P33658	XLOC_027744	ARX	chrX:25021812-25034065	THP1	THP3	OK	5.65413	3.24394	-0.801559	-2.64331	0.0001	0.00255356	yes
P30349	XLOC_024982	KBTBD11	chr8:1919562-1955109	THP1	THP3	OK	5.4878	3.17008	-0.791709	-2.7404	5e-05	0.00135278	yes
P9346	XLOC_007029	CRYL1	chr13:20977805-21100012	THP1	THP3	OK	7.05747	4.08078	-0.790305	-2.57362	5e-05	0.00135278	yes
P31267	XLOC_025777	NCALD	chr8:102698769-103137135	THP1	THP3	OK	2.07456	1.20291	-0.786273	-2.50099	5e-05	0.00135278	yes
P16858	XLOC_013097	UBXN6	chr19:4444302-4457791	THP1	THP3	OK	28.9445	16.7889	-0.785782	-2.01241	0.0012	0.021334	yes
P16306	XLOC_012631	CEACAM6	chr19:42259427-42276113	THP1	THP3	OK	2.82915	1.64833	-0.779362	-2.61007	5e-05	0.00135278	yes
P12879	XLOC_009993	IRX3	chr16:54316915-54320764	THP1	THP3	OK	69.7848	40.8781	-0.771586	-2.26415	0.00035	0.00776032	yes
P24382	XLOC_019034	CCNG2	chr4:78078356-78091213	THP1	THP3	OK	2.93326	1.72484	-0.76604	-3.66812	5e-05	0.00135278	yes
P15913	XLOC_012330	ZNF69	chr19:11998669-12025365	THP1	THP3	OK	2.50023	1.4803	-0.756171	-1.8668	0.0026	0.0405648	yes
P32243	XLOC_026595	AQP3	chr9:33441151-33447631	THP1	THP3	OK	10.5528	6.25145	-0.755359	-3.77099	5e-05	0.00135278	yes
P7091	XLOC_005236	IL18	chr11:112013973-112034840	THP1	THP3	OK	15.2042	9.0074	-0.755286	-2.30226	0.00035	0.00776033	yes
P31668	XLOC_026185	PSAT1	chr9:80911990-80945009	THP1	THP3	OK	14.8655	8.82474	-0.75234	-2.88986	5e-05	0.00135278	yes
P14008	XLOC_010887	LRRC45	chr17:79981177-79992080	THP1	THP3	OK	57.2501	34.0168	-0.75103	-3.06175	5e-05	0.00135278	yes
P5573	XLOC_004148	MS4A3	chr11:59824100-59838588	THP1	THP3	OK	39.8519	23.8096	-0.743106	-3.29068	5e-05	0.00135278	yes
P18757	XLOC_014532	FAM117B	chr2:203499900-203634480	THP1	THP3	OK	2.61875	1.57786	-0.730907	-3.35182	5e-05	0.00135278	yes
P26978	XLOC_021090	PPP1R3G	chr6:4995279-5261183	THP1	THP3	OK	23.1526	14.0089	-0.724831	-1.98558	0.00055	0.0113461	yes
P9377	XLOC_007065	SLC46A3	chr13:29274217-29293150	THP1	THP3	OK	3.28507	1.98857	-0.724192	-2.54589	0.00045	0.00963297	yes
P14734	XLOC_011419	DLX3	chr17:48067368-48072588	THP1	THP3	OK	2.20819	1.34688	-0.713246	-2.02356	0.00125	0.0221077	yes
P30705	XLOC_025274	PTDSS1	chr8:97274113-97346779	THP1	THP3	OK	43.0988	26.4163	-0.706219	-2.08745	0.00025	0.00577797	yes
P26545	XLOC_020711	NREP	chr5:110831731-111353003	THP1	THP3	OK	152.769	93.8601	-0.702766	-4.10091	5e-05	0.00135278	yes
P15982	XLOC_012395	KLF2	chr19:16435650-16438339	THP1	THP3	OK	12.4059	7.63264	-0.70077	-2.32967	0.00045	0.00963297	yes
P33261	XLOC_027453	BEX4	chrX:102470019-102472128	THP1	THP3	OK	5.25349	3.25568	-0.69032	-1.96405	0.0009	0.0169041	yes
P25272	XLOC_019679	RNF175	chr4:154629533-154681387	THP1	THP3	OK	11.2215	6.95433	-0.690281	-1.98031	0.00105	0.0191671	yes
P19155	XLOC_014805	PREB	chr2:27346656-27357596	THP1	THP3	OK	46.0791	28.6234	-0.686918	-1.85837	0.0012	0.021334	yes
P9781	XLOC_007430	BRMS1L	chr14:36295596-36341169	THP1	THP3	OK	2.16363	1.34533	-0.685497	-2.0816	0.0008	0.0154516	yes
P33370	XLOC_027540	OCRL	chrX:128674251-128726530	THP1	THP3	OK	6.04379	3.77872	-0.677558	-2.0074	0.0012	0.021334	yes
P18012	XLOC_013978	MRPL33	chr2:27994583-28002608	THP1	THP3	OK	77.5076	48.4656	-0.677377	-2.06034	0.0011	0.0198145	yes
P31490	XLOC_026035	RIC1	chr9:5629118-5776556	THP1	THP3	OK	3.8585	2.42669	-0.66905	-2.37721	0.0009	0.0169041	yes
P12390	XLOC_009598	NUDT7	chr16:77756388-77776231	THP1	THP3	OK	27.0195	17.0304	-0.665891	-2.16896	0.00065	0.0129772	yes
P24039	XLOC_018699	BDH1	chr3:197236653-197300194	THP1	THP3	OK	6.50944	4.12198	-0.659197	-3.15584	5e-05	0.00135278	yes
P29899	XLOC_024562	GATSL2	chr7:74601103-74988292	THP1	THP3	OK	1.37432	0.873621	-0.653642	-2.71389	5e-05	0.00135278	yes
P19705	XLOC_015270	SLC25A12	chr2:172639914-172750816	THP1	THP3	OK	3.877	2.46464	-0.653564	-2.20388	0.0008	0.0154516	yes
P18700	XLOC_014501	SLC39A10	chr2:196521531-196602426	THP1	THP3	OK	4.56053	2.90248	-0.651919	-3.59778	5e-05	0.00135278	yes
P18476	XLOC_014325	MZT2B	chr2:130908964-130948300	THP1	THP3	OK	338.161	215.323	-0.651204	-2.2264	0.00015	0.0036525	yes
P16813	XLOC_013069	GNG7	chr19:2511217-2702746	THP1	THP3	OK	2.99059	1.91074	-0.646299	-2.6731	5e-05	0.00135278	yes
P23951	XLOC_018625	MAGEF1	chr3:184428154-184429836	THP1	THP3	OK	13.6695	8.74241	-0.644857	-3.08671	5e-05	0.00135278	yes
P31016	XLOC_025573	RNF122	chr8:33405271-33424646	THP1	THP3	OK	5.79564	3.71174	-0.642874	-2.43082	5e-05	0.00135278	yes
P16560	XLOC_012842	ZNF528	chr19:52901120-52921657	THP1	THP3	OK	1.5707	1.0061	-0.642637	-2.03912	0.0014	0.02435	yes
P2389	XLOC_001649	CITED4	chr1:41326727-41328018	THP1	THP3	OK	1224.89	786.457	-0.639218	-4.21579	5e-05	0.00135278	yes
P31822	XLOC_026308	BSPRY	chr9:116111811-116133513	THP1	THP3	OK	5.24797	3.38897	-0.630912	-2.64137	5e-05	0.00135278	yes
P6814	XLOC_005043	CTSF	chr11:66330934-66336047	THP1	THP3	OK	5.49003	3.54851	-0.629599	-2.18479	0.00055	0.0113461	yes
P21724	XLOC_016936	BIK	chr22:43506753-43525718	THP1	THP3	OK	68.3127	44.3959	-0.621728	-3.75689	5e-05	0.00135278	yes
P20143	XLOC_015668	LAMP5	chr20:9485826-9511291	THP1	THP3	OK	48.4559	31.5156	-0.620606	-2.2746	5e-05	0.00135278	yes
P25008	XLOC_019492	NUP54	chr4:77035811-77069668	THP1	THP3	OK	10.852	7.06434	-0.61934	-2.29293	0.00015	0.0036525	yes
P8602	XLOC_006350	NFE2	chr12:54685890-54694821	THP1	THP3	OK	23.4117	15.247	-0.61871	-3.40412	5e-05	0.00135278	yes
P31023	XLOC_025586	STAR	chr8:38000217-38008600	THP1	THP3	OK	7.52162	4.90555	-0.616628	-2.85534	5e-05	0.00135278	yes
P19446	XLOC_015046	ZNF514	chr2:95796787-95825263	THP1	THP3	OK	4.9802	3.25423	-0.61389	-2.72356	5e-05	0.00135278	yes
P13618	XLOC_010611	FZD2	chr17:42634811-42638630	THP1	THP3	OK	6.28333	4.10587	-0.61384	-3.10473	5e-05	0.00135278	yes
P30132	XLOC_024736	AASS	chr7:121713597-121784344	THP1	THP3	OK	2.10506	1.37704	-0.612289	-2.72316	5e-05	0.00135278	yes
P2012	XLOC_001363	MEGF6	chr1:3404505-3528059	THP1	THP3	OK	1.75336	1.14717	-0.612043	-2.28374	0.0003	0.00677285	yes
P15912	XLOC_012329	ZNF439	chr19:11976843-11980306	THP1	THP3	OK	7.98597	5.22727	-0.611411	-3.1084	5e-05	0.00135278	yes
P12460	XLOC_009655	ZFPM1	chr16:88520013-88601574	THP1	THP3	OK	5.6445	3.70064	-0.609071	-1.86067	0.0014	0.02435	yes
P19581	XLOC_015183	MZT2A	chr2:132202795-132366974	THP1	THP3	OK	193.776	127.112	-0.608288	-3.08169	5e-05	0.00135278	yes
P19781	XLOC_015324	SLC40A1	chr2:190425315-190445537	THP1	THP3	OK	5.06372	3.32435	-0.607127	-3.05282	5e-05	0.00135278	yes
P22835	XLOC_017801	FOXL2NB	chr3:138666075-138672830	THP1	THP3	OK	1.38984	0.915615	-0.60211	-1.79548	0.0026	0.0405648	yes
P16525	XLOC_012810	CLEC11A	chr19:51226590-51229096	THP1	THP3	OK	1344.94	886.204	-0.601832	-3.83249	5e-05	0.00135278	yes
P32487	XLOC_026808	CORO2A	chr9:100883256-100954956	THP1	THP3	OK	2.28049	1.50422	-0.600333	-2.59548	5e-05	0.00135278	yes
P15633	XLOC_012154	CFD	chr19:859597-864742	THP1	THP3	OK	402.436	265.551	-0.599767	-3.65522	5e-05	0.00135278	yes
P15632	XLOC_012153	ELANE	chr19:850733-856410	THP1	THP3	OK	1448.48	959.444	-0.594265	-2.44459	5e-05	0.00135278	yes
P33399	XLOC_027559	SMIM10	chrX:134124967-134126503	THP1	THP3	OK	9.35848	6.20018	-0.593963	-2.53784	5e-05	0.00135278	yes
P2499	XLOC_001710	DMRTA2	chr1:50883207-50889119	THP1	THP3	OK	47.8486	31.7987	-0.58951	-2.53745	5e-05	0.00135278	yes
P33377	XLOC_027545	RAB33A	chrX:129305772-129318844	THP1	THP3	OK	14.9931	9.98967	-0.585788	-2.49209	0.0001	0.00255356	yes
P1760	XLOC_001179	MARC1	chr1:220960038-220987741	THP1	THP3	OK	11.5809	7.73553	-0.582173	-2.95601	5e-05	0.00135278	yes
P19322	XLOC_014953	AAK1	chr2:69685126-69870977	THP1	THP3	OK	3.83778	2.56452	-0.581585	-3.5029	5e-05	0.00135278	yes
P18586	XLOC_014417	DHRS9	chr2:169923544-169952677	THP1	THP3	OK	196.43	131.466	-0.579326	-3.68395	5e-05	0.00135278	yes
P11206	XLOC_008699	GOLGA8M	chr15:28943840-28957567	THP1	THP3	OK	7.86578	5.27831	-0.575512	-3.55737	5e-05	0.00135278	yes
P8833	XLOC_006505	LTA4H	chr12:96394530-96437298	THP1	THP3	OK	47.4061	31.8177	-0.575244	-3.08157	5e-05	0.00135278	yes
P16797	XLOC_013054	ABHD17A	chr19:1876974-1885518	THP1	THP3	OK	150.727	101.227	-0.574345	-3.53332	5e-05	0.00135278	yes
P26112	XLOC_020334	CCNG1	chr5:162864576-162872024	THP1	THP3	OK	43.966	29.5421	-0.573616	-2.95438	5e-05	0.00135278	yes
P24738	XLOC_019310	MXD4	chr4:2249159-2263739	THP1	THP3	OK	23.9599	16.1044	-0.573163	-2.22464	0.0005	0.0104892	yes
P17403	XLOC_013488	RABAC1	chr19:42460832-42463528	THP1	THP3	OK	27.2496	18.3734	-0.568618	-2.29517	0.0002	0.00475951	yes
P16658	XLOC_012952	ZNF580	chr19:56152391-56154836	THP1	THP3	OK	45.5029	30.7766	-0.564125	-2.5612	0.0001	0.00255356	yes
P15304	XLOC_011902	SERPINB10	chr18:61582744-61603331	THP1	THP3	OK	7.77607	5.2622	-0.563373	-2.35015	5e-05	0.00135278	yes
P18088	XLOC_014038	EPAS1	chr2:46524540-46613842	THP1	THP3	OK	9.39158	6.35692	-0.56304	-3.52691	5e-05	0.00135278	yes
P1002	XLOC_000703	PHGDH	chr1:120254418-120286849	THP1	THP3	OK	50.8769	34.4389	-0.562971	-2.01374	0.0028	0.042948	yes
P21444	XLOC_016740	ZNF74	chr22:20748404-20762867	THP1	THP3	OK	5.38396	3.6459	-0.562392	-1.94766	0.0006	0.0121389	yes
P20912	XLOC_016251	SALL4	chr20:50400323-50419048	THP1	THP3	OK	2.68026	1.81602	-0.561591	-1.73878	0.0031	0.0467089	yes
P14477	XLOC_011223	CACNB1	chr17:37329708-37353956	THP1	THP3	OK	2.38342	1.62371	-0.553738	-1.90532	0.0021	0.0342122	yes
P30037	XLOC_024657	PPP1R35	chr7:100032911-100034094	THP1	THP3	OK	105.721	72.0326	-0.553547	-3.17706	5e-05	0.00135278	yes
P20534	XLOC_015958	PPDPF	chr20:62152132-62153524	THP1	THP3	OK	513.393	349.966	-0.552848	-3.44284	5e-05	0.00135278	yes
P9202	XLOC_006863	RNASEH2B	chr13:51456514-51567911	THP1	THP3	OK	93.2638	63.6362	-0.55147	-2.25243	5e-05	0.00135278	yes
P9846	XLOC_007479	PELI2	chr14:56585092-56768031	THP1	THP3	OK	1.60973	1.10041	-0.548768	-2.21501	0.00015	0.0036525	yes
P3727	XLOC_002776	DHTKD1	chr10:12110915-12165227	THP1	THP3	OK	6.75768	4.62224	-0.547936	-1.81827	0.00315	0.0472535	yes
P11875	XLOC_009239	NUDT16L1	chr16:4743693-4745860	THP1	THP3	OK	39.4345	26.9769	-0.547733	-2.12248	0.0002	0.00475951	yes
P6766	XLOC_005011	ZNHIT2	chr11:64883874-64885210	THP1	THP3	OK	26.2961	18.036	-0.543973	-2.23782	0.00015	0.0036525	yes
P23438	XLOC_018247	SEMA3G	chr3:52467267-52479043	THP1	THP3	OK	2.14884	1.47526	-0.542591	-2.14442	0.0006	0.0121389	yes
P12393	XLOC_009599	VAT1L	chr16:77822460-78014004	THP1	THP3	OK	3.92869	2.69769	-0.542324	-2.67782	5e-05	0.00135278	yes
P21385	XLOC_016683	SPATC1L	chr21:47581061-47604373	THP1	THP3	OK	22.6655	15.5659	-0.542115	-2.20265	0.0003	0.00677285	yes
P14210	XLOC_011023	C17orf59	chr17:8091650-8093564	THP1	THP3	OK	5.91691	4.08468	-0.534623	-1.85427	0.00285	0.0434705	yes
P29140	XLOC_023977	GNAI1	chr7:79764139-79848725	THP1	THP3	OK	1.9909	1.37738	-0.5315	-1.80356	0.0024	0.0381427	yes
P31781	XLOC_026284	SLC44A1	chr9:108006893-108200838	THP1	THP3	OK	7.42024	5.1427	-0.528941	-2.85942	5e-05	0.00135278	yes
P32974	XLOC_027238	MID1IP1	chrX:38660500-38665783	THP1	THP3	OK	70.9131	49.204	-0.527275	-2.97262	5e-05	0.00135278	yes
P12584	XLOC_009747	ABCA3	chr16:2325878-2390747	THP1	THP3	OK	3.51228	2.43752	-0.526994	-2.58442	5e-05	0.00135278	yes
P25162	XLOC_019589	PLA2G12A	chr4:110631144-110651242	THP1	THP3	OK	1.51938	1.05619	-0.524621	-1.97953	0.0013	0.0229028	yes
P14389	XLOC_011164	EVI2B	chr17:29421944-29704695	THP1	THP3	OK	40.1677	27.95	-0.523188	-2.15338	0.00035	0.00776032	yes
P32802	XLOC_027040	NPDC1	chr9:139933874-139940676	THP1	THP3	OK	88.6139	61.663	-0.523128	-2.72349	5e-05	0.00135278	yes
P33216	XLOC_027423	ZNF711	chrX:84498996-84528368	THP1	THP3	OK	2.08619	1.45323	-0.521606	-1.98683	0.00095	0.0176488	yes
P16827	XLOC_013078	DOHH	chr19:3490818-3500938	THP1	THP3	OK	13.5246	9.42748	-0.520638	-2.0831	0.00085	0.0162333	yes
P2388	XLOC_001647	RIMS3	chr1:41086351-41131324	THP1	THP3	OK	11.5798	8.07901	-0.519361	-3.09925	5e-05	0.00135278	yes
P3578	XLOC_002480	MRPL55	chr1:228294336-228297013	THP1	THP3	OK	101.228	70.6411	-0.519025	-2.30477	5e-05	0.00135278	yes
P14765	XLOC_011452	MKS1	chr17:56282796-56296966	THP1	THP3	OK	4.6806	3.26894	-0.517868	-2.01475	0.00065	0.0129772	yes
P3043	XLOC_002104	PBXIP1	chr1:154916542-154928579	THP1	THP3	OK	23.2117	16.2363	-0.515625	-3.0893	5e-05	0.00135278	yes
P13997	XLOC_010881	SLC25A10	chr17:79679265-79688624	THP1	THP3	OK	41.3204	28.9424	-0.513672	-2.03285	0.00095	0.0176488	yes
P1915	XLOC_001283	TRIM58	chr1:248020500-248043438	THP1	THP3	OK	5.19085	3.6381	-0.512785	-2.85827	5e-05	0.00135278	yes
P21625	XLOC_016865	MPST	chr22:37406899-37425863	THP1	THP3	OK	72.8021	51.0272	-0.512715	-2.18123	0.0001	0.00255356	yes
P18916	XLOC_014647	B3GNT7	chr2:232260334-232265875	THP1	THP3	OK	7.07053	4.96175	-0.510968	-2.61026	5e-05	0.00135278	yes
P20629	XLOC_016016	C20orf27	chr20:3734130-3749035	THP1	THP3	OK	34.3687	24.138	-0.509789	-1.8109	0.00105	0.0191671	yes
P27875	XLOC_021769	F13A1	chr6:6144310-6320924	THP1	THP3	OK	4.85115	3.41031	-0.508424	-2.56664	5e-05	0.00135278	yes
P24084	XLOC_018795	NAT8L	chr4:2061238-2070816	THP1	THP3	OK	4.15846	2.9234	-0.508404	-2.54012	5e-05	0.00135278	yes
P27690	XLOC_021633	HEBP2	chr6:138725335-138736702	THP1	THP3	OK	108.989	76.632	-0.508168	-2.68398	5e-05	0.00135278	yes
P33347	XLOC_027522	SOWAHD	chrX:118892575-118894165	THP1	THP3	OK	13.7687	9.74352	-0.498878	-1.96848	0.00105	0.0191671	yes
P16815	XLOC_013071	SLC39A3	chr19:2732522-2740074	THP1	THP3	OK	52.3454	37.0823	-0.497333	-2.63446	5e-05	0.00135278	yes
P17833	XLOC_013779	ZNF579	chr19:56088890-56092211	THP1	THP3	OK	12.3486	8.7488	-0.497192	-1.97584	0.0014	0.02435	yes
P32512	XLOC_026839	CTNNAL1	chr9:111704848-111775874	THP1	THP3	OK	8.94646	6.3427	-0.49622	-2.08155	0.00115	0.0205793	yes
P12732	XLOC_009860	THUMPD1	chr16:20744985-20753286	THP1	THP3	OK	9.80545	6.95831	-0.494846	-1.83057	0.002	0.033057	yes
P9250	XLOC_006930	SLITRK5	chr13:88324869-88331870	THP1	THP3	OK	2.19932	1.56234	-0.493351	-1.9812	0.00115	0.0205793	yes
P30867	XLOC_025433	DEFB1	chr8:6728096-6735529	THP1	THP3	OK	147.231	104.731	-0.491388	-2.97821	5e-05	0.00135278	yes
P32481	XLOC_026799	CTSV	chr9:99791958-99801925	THP1	THP3	OK	2.65766	1.89131	-0.490774	-2.13877	0.00025	0.00577797	yes
P25586	XLOC_019995	CENPH	chr5:68485374-68506184	THP1	THP3	OK	20.4256	14.5442	-0.489932	-2.18047	0.00025	0.00577797	yes
P8509	XLOC_006280	TUBA1A	chr12:49578577-49583107	THP1	THP3	OK	12.0403	8.57843	-0.489085	-2.51564	5e-05	0.00135278	yes
P298	XLOC_000216	LDLRAP1	chr1:25870075-25895377	THP1	THP3	OK	14.527	10.3854	-0.48418	-2.94467	5e-05	0.00135278	yes
P16862	XLOC_013101	SEMA6B	chr19:4542599-4559771	THP1	THP3	OK	4.16406	2.9798	-0.482776	-1.90754	0.00095	0.0176488	yes
P7968	XLOC_005898	ACACB	chr12:109577201-109706030	THP1	THP3	OK	2.85878	2.05168	-0.478595	-2.54784	5e-05	0.00135278	yes
P16371	XLOC_012679	APOE	chr19:45409005-45412652	THP1	THP3	OK	135.258	97.1161	-0.477936	-2.53879	5e-05	0.00135278	yes
P19928	XLOC_015435	TUBA4A	chr2:220110191-220136910	THP1	THP3	OK	46.8391	33.6318	-0.477887	-2.37362	5e-05	0.00135278	yes
P29169	XLOC_023996	CLDN12	chr7:90032647-90045268	THP1	THP3	OK	3.96503	2.85167	-0.475526	-2.29448	5e-05	0.00135278	yes
P8203	XLOC_006076	MRPL51	chr12:6601136-6602949	THP1	THP3	OK	59.897	43.0816	-0.475412	-2.15343	0.0002	0.00475951	yes
P16051	XLOC_012441	SLC25A42	chr19:19174802-19223841	THP1	THP3	OK	4.04659	2.91502	-0.473203	-2.00386	0.0007	0.0137539	yes
P24661	XLOC_019236	CPE	chr4:166300096-166419482	THP1	THP3	OK	5.32271	3.83433	-0.473186	-1.96962	0.001	0.018477	yes
P21827	XLOC_017010	SLC25A1	chr22:19163087-19166376	THP1	THP3	OK	133.518	96.6838	-0.465691	-2.56361	5e-05	0.00135278	yes
P31748	XLOC_026261	NANS	chr9:100807898-100846425	THP1	THP3	OK	67.9122	49.1866	-0.465406	-2.04816	0.0006	0.0121389	yes
P15631	XLOC_012152	PRTN3	chr19:840984-848324	THP1	THP3	OK	2663.08	1933.4	-0.461957	-2.90548	5e-05	0.00135278	yes
P7255	XLOC_005357	THYN1	chr11:134118172-134123260	THP1	THP3	OK	40.1888	29.1916	-0.461239	-1.93155	0.00105	0.0191671	yes
P21220	XLOC_016535	ADAMTS1	chr21:28208605-28217728	THP1	THP3	OK	6.46444	4.69936	-0.460062	-2.56264	5e-05	0.00135278	yes
P7702	XLOC_005700	METTL7B	chr12:56075329-56106089	THP1	THP3	OK	135.572	98.6185	-0.459124	-2.25008	5e-05	0.00135278	yes
P20772	XLOC_016155	SCAND1	chr20:34541538-34543281	THP1	THP3	OK	148.227	108.009	-0.456659	-2.26033	0.0006	0.0121389	yes
P32359	XLOC_026701	APBA1	chr9:72042448-72287275	THP1	THP3	OK	2.69629	1.96747	-0.454638	-2.21222	0.0001	0.00255356	yes
P15028	XLOC_011641	PPP1R27	chr17:79791367-79794843	THP1	THP3	OK	495.075	361.374	-0.454154	-2.54029	5e-05	0.00135278	yes
P32693	XLOC_026959	CRAT	chr9:131857072-131873070	THP1	THP3	OK	18.7938	13.7236	-0.453596	-1.8715	0.0011	0.0198145	yes
P32594	XLOC_026893	C5	chr9:123714613-123812554	THP1	THP3	OK	9.39493	6.86264	-0.453118	-3.04438	5e-05	0.00135278	yes
P34104	XLOC_028077	FAM127C	chrX:134154533-134156566	THP1	THP3	OK	7.14396	5.22024	-0.452607	-2.10425	0.00035	0.00776032	yes
P2375	XLOC_001637	HEYL	chr1:40089102-40105348	THP1	THP3	OK	5.41138	3.95703	-0.45158	-2.29026	5e-05	0.00135278	yes
P21490	XLOC_016781	MIF	chr22:24233371-24241117	THP1	THP3	OK	1254.3	919.098	-0.448592	-2.63572	5e-05	0.00135278	yes
P4553	XLOC_003370	KIAA1462	chr10:30301728-30348488	THP1	THP3	OK	4.86389	3.56509	-0.448171	-2.91032	5e-05	0.00135278	yes
P17297	XLOC_013421	ZNF569	chr19:37902059-37958339	THP1	THP3	OK	2.69788	1.97749	-0.448152	-1.876	0.0019	0.0317116	yes
P19938	XLOC_015442	OBSL1	chr2:220415449-220436268	THP1	THP3	OK	43.4673	31.8611	-0.448134	-1.93886	0.0025	0.0394104	yes
P5385	XLOC_004019	CAT	chr11:34460471-34493607	THP1	THP3	OK	143.108	104.944	-0.447486	-2.87398	5e-05	0.00135278	yes
P23579	XLOC_018354	IFT57	chr3:107879658-107941417	THP1	THP3	OK	3.35816	2.46968	-0.443348	-1.84103	0.0014	0.02435	yes
P17859	XLOC_013799	ZNF671	chr19:58231118-58238995	THP1	THP3	OK	4.85034	3.56961	-0.44232	-1.98723	0.0006	0.0121389	yes
P26223	XLOC_020415	LTC4S	chr5:179220985-179223513	THP1	THP3	OK	52.652	38.7776	-0.441265	-1.80265	0.00285	0.0434705	yes
P17135	XLOC_013295	ABHD8	chr19:17402939-17414282	THP1	THP3	OK	27.9429	20.6391	-0.437107	-2.39627	5e-05	0.00135278	yes
P23954	XLOC_018628	EHHADH	chr3:184880688-184971886	THP1	THP3	OK	3.35145	2.48734	-0.430183	-1.99244	0.0005	0.0104892	yes
P22039	XLOC_017179	CBX7	chr22:39526778-39548538	THP1	THP3	OK	4.48873	3.33198	-0.42993	-2.10707	0.00035	0.00776032	yes
P26502	XLOC_020674	CETN3	chr5:89689151-89705603	THP1	THP3	OK	20.3621	15.1352	-0.427977	-2.37738	5e-05	0.00135278	yes
P10504	XLOC_008034	PNMA1	chr14:74178485-74181128	THP1	THP3	OK	15.5538	11.611	-0.421776	-2.47662	5e-05	0.00135278	yes
P15000	XLOC_011611	CBX4	chr17:77806954-77813213	THP1	THP3	OK	28.1438	21.0134	-0.421506	-1.97378	0.0007	0.0137539	yes
P16579	XLOC_012909	MYADM	chr19:54368837-54379689	THP1	THP3	OK	47.4378	35.4279	-0.421153	-2.58648	5e-05	0.00135278	yes
P4383	XLOC_003220	ACADSB	chr10:124768428-124817806	THP1	THP3	OK	1.79231	1.33935	-0.42029	-1.9081	0.0017	0.0287965	yes
P18824	XLOC_014584	CXCR2	chr2:218990012-219001976	THP1	THP3	OK	7.05224	5.27227	-0.419658	-2.0651	0.0001	0.00255356	yes
P9543	XLOC_007198	COMMD6	chr13:76099349-76123575	THP1	THP3	OK	32.8578	24.6158	-0.416651	-2.45821	5e-05	0.00135278	yes
P8702	XLOC_006413	PPM1H	chr12:63037762-63328665	THP1	THP3	OK	2.97206	2.22722	-0.416215	-2.12262	0.00015	0.0036525	yes
P1543	XLOC_001044	RGS18	chr1:192127591-192154945	THP1	THP3	OK	11.6854	8.76086	-0.415564	-2.30379	0.0001	0.00255356	yes
P27114	XLOC_021197	ZKSCAN8	chr6:28109687-28127250	THP1	THP3	OK	2.05523	1.5414	-0.415056	-2.06343	0.00045	0.00963297	yes
P26004	XLOC_020254	NDFIP1	chr5:141488323-141534008	THP1	THP3	OK	11.6184	8.72318	-0.413479	-2.75004	5e-05	0.00135278	yes
P14187	XLOC_011007	ZBTB4	chr17:7362684-7387568	THP1	THP3	OK	6.12433	4.59875	-0.413311	-2.54174	5e-05	0.00135278	yes
P26538	XLOC_020705	FBXL17	chr5:107194733-107717799	THP1	THP3	OK	2.41072	1.81301	-0.411077	-1.81885	0.0018	0.0303022	yes
P16110	XLOC_012496	LRP3	chr19:33685598-33716756	THP1	THP3	OK	38.276	28.8157	-0.409584	-2.53488	5e-05	0.00135278	yes
P20446	XLOC_015893	FAM210B	chr20:54933982-54943718	THP1	THP3	OK	3.59477	2.70849	-0.408412	-1.7664	0.0019	0.0317116	yes
P15844	XLOC_012288	PIN1	chr19:9945882-9960365	THP1	THP3	OK	76.2934	57.4931	-0.40817	-2.53726	5e-05	0.00135278	yes
P25048	XLOC_019513	PLAC8	chr4:84007272-84035934	THP1	THP3	OK	107.152	80.7593	-0.407957	-2.06725	0.00015	0.0036525	yes
P16423	XLOC_012725	GLTSCR2	chr19:48248792-48260323	THP1	THP3	OK	228.204	172.9	-0.400383	-2.49936	5e-05	0.00135278	yes
P28310	XLOC_022067	MUT	chr6:49398072-49431041	THP1	THP3	OK	4.24558	3.22007	-0.398867	-1.91494	0.00095	0.0176488	yes
P24204	XLOC_018892	SMIM20	chr4:25915813-25931501	THP1	THP3	OK	39.9796	30.3345	-0.398305	-2.23089	0.00015	0.0036525	yes
P4189	XLOC_003091	FRAT1	chr10:99079021-99081672	THP1	THP3	OK	7.90177	6.01492	-0.393629	-1.77754	0.003	0.0453023	yes
P977	XLOC_000677	OLFML3	chr1:114522012-114524876	THP1	THP3	OK	20.7761	15.832	-0.392077	-2.19464	0.00015	0.0036525	yes
P2309	XLOC_001589	AK2	chr1:33473540-33502512	THP1	THP3	OK	149.835	114.283	-0.390771	-2.34631	0.0001	0.00255356	yes
P20518	XLOC_015940	NTSR1	chr20:61340188-61394123	THP1	THP3	OK	10.7182	8.18399	-0.389191	-2.14939	0.0002	0.00475951	yes
P20546	XLOC_015962	SLC2A4RG	chr20:62371210-62436856	THP1	THP3	OK	137.406	104.987	-0.388234	-2.06403	0.0005	0.0104892	yes
P12553	XLOC_009722	NME3	chr16:1820320-1821710	THP1	THP3	OK	76.4923	58.4584	-0.387903	-2.13881	0.00015	0.0036525	yes
P28451	XLOC_022174	GPR63	chr6:97241997-97285353	THP1	THP3	OK	1.89919	1.45164	-0.387699	-1.79871	0.0019	0.0317116	yes
P24835	XLOC_019380	SEL1L3	chr4:25749048-25865217	THP1	THP3	OK	33.2214	25.4435	-0.384814	-2.34164	5e-05	0.00135278	yes
P15651	XLOC_012166	ATP5D	chr19:1241748-1244826	THP1	THP3	OK	216.594	165.947	-0.384271	-2.08424	0.00015	0.0036525	yes
P4858	XLOC_003581	FRA10AC1	chr10:95427639-95462329	THP1	THP3	OK	4.8956	3.75277	-0.38353	-1.85133	0.0019	0.0317116	yes
P16782	XLOC_013043	GAMT	chr19:1397024-1401569	THP1	THP3	OK	100.985	77.5866	-0.380265	-2.26967	0.00015	0.0036525	yes
P32117	XLOC_026494	MRPL41	chr9:140446308-140447007	THP1	THP3	OK	213.385	164.135	-0.378572	-2.54986	5e-05	0.00135278	yes
P2848	XLOC_001977	FAM72C,FAM72D	chr1:143896451-143913160	THP1	THP3	OK	12.3171	9.47842	-0.377944	-2.23738	0.0001	0.00255356	yes
P25777	XLOC_020143	SNX24	chr5:122181159-122344902	THP1	THP3	OK	6.22577	4.81911	-0.369487	-1.68982	0.00295	0.0447953	yes
P26955	XLOC_021004	TRIM52	chr5:180673540-180688119	THP1	THP3	OK	8.77532	6.79355	-0.369286	-2.18829	0.0001	0.00255356	yes
P13886	XLOC_010799	SLC9A3R1	chr17:72744750-72765499	THP1	THP3	OK	37.7668	29.2668	-0.367853	-2.44273	5e-05	0.00135278	yes
P22747	XLOC_017746	PODXL2	chr3:127348001-127391653	THP1	THP3	OK	29.4528	22.8921	-0.363553	-2.30865	5e-05	0.00135278	yes
P4136	XLOC_003066	HHEX	chr10:94449680-94455408	THP1	THP3	OK	17.2731	13.4348	-0.362561	-1.9429	0.0011	0.0198145	yes
P357	XLOC_000253	ATPIF1	chr1:28562601-28564616	THP1	THP3	OK	382.232	297.368	-0.362199	-1.88251	0.00115	0.0205793	yes
P361	XLOC_000255	MED18	chr1:28655512-28662478	THP1	THP3	OK	12.3258	9.59318	-0.361601	-1.91558	0.0008	0.0154516	yes
P31313	XLOC_025810	SNTB1	chr8:121547984-121824309	THP1	THP3	OK	7.26834	5.65789	-0.361362	-2.22513	0.0002	0.00475951	yes
P4753	XLOC_003497	PCBD1	chr10:72643264-72648543	THP1	THP3	OK	94.2465	73.5377	-0.357954	-2.10987	0.00015	0.0036525	yes
P11166	XLOC_008649	ARRDC4	chr15:98503932-98517068	THP1	THP3	OK	12.4944	9.76763	-0.355203	-2.39982	5e-05	0.00135278	yes
P32381	XLOC_026718	C9orf40	chr9:77561498-77567802	THP1	THP3	OK	14.9285	11.6765	-0.354455	-2.00867	0.0004	0.00874103	yes
P30818	XLOC_025381	ZNF696	chr8:144373558-144382120	THP1	THP3	OK	5.03031	3.94034	-0.352325	-1.72635	0.0021	0.0342122	yes
P10153	XLOC_007786	SIVA1	chr14:105219469-105225996	THP1	THP3	OK	147.946	115.989	-0.351084	-2.29304	5e-05	0.00135278	yes
P6828	XLOC_005053	CORO1B	chr11:67205437-67211292	THP1	THP3	OK	84.5723	66.3156	-0.350836	-1.80854	0.00235	0.0376552	yes
P3751	XLOC_002794	VIM	chr10:17256237-17279592	THP1	THP3	OK	176.591	138.497	-0.350557	-2.19251	0.0003	0.00677285	yes
P21781	XLOC_016976	TRABD	chr22:50624354-50638714	THP1	THP3	OK	99.903	78.368	-0.350265	-1.78528	0.0025	0.0394104	yes
P22295	XLOC_017392	GPD1L	chr3:32148002-32210207	THP1	THP3	OK	3.9045	3.07064	-0.346601	-1.71397	0.00285	0.0434705	yes
P10700	XLOC_008312	GOLGA8N	chr15:32885656-32899511	THP1	THP3	OK	8.60644	6.77682	-0.344809	-2.24036	5e-05	0.00135278	yes
P8005	XLOC_005921	ERP29	chr12:112451151-112461024	THP1	THP3	OK	314.291	247.895	-0.34237	-2.18962	0.0002	0.00475951	yes
P19866	XLOC_015389	IDH1	chr2:209100950-209119867	THP1	THP3	OK	47.1389	37.1938	-0.341857	-1.77412	0.00225	0.0362231	yes
P18307	XLOC_014214	COX5B	chr2:98262520-98264657	THP1	THP3	OK	588.928	465.346	-0.339786	-2.10621	0.0002	0.00475951	yes
P18252	XLOC_014166	VAMP8	chr2:85804613-85809156	THP1	THP3	OK	726.787	574.472	-0.339295	-2.20278	0.0003	0.00677285	yes
P14608	XLOC_011317	EZH1	chr17:40852292-40897071	THP1	THP3	OK	4.59307	3.63073	-0.339197	-1.76736	0.002	0.033057	yes
P31311	XLOC_025808	DSCC1	chr8:120846180-120868170	THP1	THP3	OK	9.13886	7.22428	-0.339161	-1.70149	0.00315	0.0472535	yes
P24735	XLOC_019308	NELFA	chr4:1984440-2010962	THP1	THP3	OK	27.2286	21.5407	-0.338058	-2.1486	0.00035	0.00776032	yes
P32214	XLOC_026573	TUSC1	chr9:25676386-25678856	THP1	THP3	OK	13.7048	10.8565	-0.336126	-1.87874	0.00125	0.0221077	yes
P29122	XLOC_023961	HSPB1	chr7:75931874-75933614	THP1	THP3	OK	2823.42	2237.96	-0.335264	-2.22116	0.00025	0.00577797	yes
P15630	XLOC_012151	AZU1	chr19:827830-832017	THP1	THP3	OK	3873.7	3074.18	-0.333508	-2.15919	0.0001	0.00255356	yes
P30677	XLOC_025250	CPNE3	chr8:87526655-87573726	THP1	THP3	OK	6.2273	4.94587	-0.332382	-2.05033	0.0005	0.0104892	yes
P3050	XLOC_002109	DPM3	chr1:155112366-155112996	THP1	THP3	OK	153.317	121.975	-0.329934	-1.78369	0.0024	0.0381427	yes
P17132	XLOC_013293	NR2F6	chr19:17342693-17356151	THP1	THP3	OK	44.7834	35.67	-0.328255	-1.9515	0.00105	0.0191671	yes
P5181	XLOC_003859	MRPL23	chr11:1968501-1977839	THP1	THP3	OK	166.62	132.824	-0.32704	-2.08743	0.0002	0.00475951	yes
P28815	XLOC_023739	GLCCI1	chr7:7989469-8128709	THP1	THP3	OK	8.02807	6.40018	-0.326942	-2.04527	0.00045	0.00963297	yes
P6191	XLOC_004572	DCPS	chr11:126173646-126225482	THP1	THP3	OK	96.5978	77.2047	-0.3233	-1.77881	0.00175	0.0294969	yes
P21015	XLOC_016371	NCAM2	chr21:22370632-22912517	THP1	THP3	OK	10.4839	8.40105	-0.31954	-2.21726	0.0002	0.00475951	yes
P1902	XLOC_001274	SCCPDH	chr1:246887377-246931440	THP1	THP3	OK	38.7978	31.139	-0.317254	-1.89392	0.0009	0.0169041	yes
P25479	XLOC_019937	C5orf51	chr5:41904469-41921738	THP1	THP3	OK	5.97707	4.80977	-0.313471	-1.95475	0.00075	0.0146309	yes
P22124	XLOC_017256	MLC1	chr22:50497755-50524358	THP1	THP3	OK	45.9881	37.0138	-0.313197	-1.78926	0.0017	0.0287965	yes
P18173	XLOC_014107	ANXA4	chr2:69969126-70053596	THP1	THP3	OK	116.735	94.1398	-0.310357	-1.97975	0.0005	0.0104892	yes
P12477	XLOC_009676	RPL13	chr16:89627064-89633237	THP1	THP3	OK	318.25	256.719	-0.309969	-1.95658	0.00085	0.0162333	yes
P102	XLOC_000072	H6PD	chr1:9294862-9331394	THP1	THP3	OK	7.79549	6.30208	-0.306813	-1.92912	0.0007	0.0137539	yes
P23717	XLOC_018451	H1FX	chr3:129033613-129043412	THP1	THP3	OK	159.131	128.655	-0.306706	-1.8306	0.0014	0.02435	yes
P26413	XLOC_020596	SREK1IP1	chr5:63986134-64064496	THP1	THP3	OK	7.10833	5.74924	-0.306138	-2.02733	0.0005	0.0104892	yes
P8520	XLOC_006291	RACGAP1	chr12:50382944-50419307	THP1	THP3	OK	15.9039	12.8721	-0.305133	-1.94407	0.00085	0.0162333	yes
P23549	XLOC_018325	PROS1	chr3:93591880-93692934	THP1	THP3	OK	9.67998	7.85643	-0.30113	-1.86328	0.0014	0.02435	yes
P2135	XLOC_001469	AKR7A2	chr1:19629201-19638640	THP1	THP3	OK	32.663	26.5448	-0.299231	-1.77378	0.00165	0.0280541	yes
P2212	XLOC_001522	SYF2	chr1:25548766-25559013	THP1	THP3	OK	27.8861	22.6755	-0.298412	-1.93666	0.001	0.018477	yes
P6897	XLOC_005104	UCP2	chr11:73685715-73693889	THP1	THP3	OK	130.059	106.28	-0.291298	-1.8279	0.00185	0.0310672	yes
P6855	XLOC_005071	CPT1A	chr11:68522087-68609399	THP1	THP3	OK	20.8866	17.0883	-0.289569	-1.75442	0.00205	0.0336387	yes
P25550	XLOC_019983	CWC27	chr5:64064744-64314590	THP1	THP3	OK	29.2563	23.962	-0.288	-1.80457	0.00155	0.0266866	yes
P12810	XLOC_009932	ZNF768	chr16:30535321-30537910	THP1	THP3	OK	57.7039	47.2842	-0.28731	-1.72941	0.00335	0.0497069	yes
P18254	XLOC_014168	RNF181	chr2:85822836-85829822	THP1	THP3	OK	97.873	80.3381	-0.284827	-1.70515	0.0027	0.0417429	yes
P20956	XLOC_016283	TAF4	chr20:60549853-60640866	THP1	THP3	OK	18.8474	15.4784	-0.284105	-1.93195	0.0006	0.0121389	yes
P28207	XLOC_022002	GLO1	chr6:38643701-38670952	THP1	THP3	OK	253.626	208.739	-0.281003	-1.84342	0.00165	0.0280541	yes
P12466	XLOC_009664	CDT1	chr16:88870185-88875666	THP1	THP3	OK	61.7495	51.0058	-0.275767	-1.67952	0.00325	0.04854	yes
P6168	XLOC_004552	NRGN	chr11:124609828-124617102	THP1	THP3	OK	229.853	190.194	-0.273235	-1.71621	0.00265	0.0411565	yes
P6228	XLOC_004607	RNH1	chr11:494511-507283	THP1	THP3	OK	417.941	347.158	-0.267708	-1.72688	0.00245	0.0388467	yes
P2222	XLOC_001528	STMN1	chr1:26210676-26233368	THP1	THP3	OK	541.328	450.303	-0.265607	-1.74907	0.00285	0.0434705	yes
P31747	XLOC_026260	ANP32B	chr9:100745488-100778224	THP1	THP3	OK	290.834	242.62	-0.261498	-1.69476	0.00335	0.0497069	yes

## Sheet: THP1_THP3_cds_exp_up
test_id	gene_id	gene	locus	sample_1	sample_2	status	value_1	value_2	log2(fold_change)	test_stat	p_value	q_value	significant
P3180	XLOC_002179	TAGLN2	chr1:159887896-159895332	THP1	THP3	OK	429.627	514.983	0.26144	1.70768	0.0028	0.042948	yes
P30791	XLOC_025354	EFR3A	chr8:132916355-133025886	THP1	THP3	OK	7.86648	9.42954	0.261468	1.71341	0.0028	0.042948	yes
P23260	XLOC_018133	HIGD1A	chr3:42824399-42846027	THP1	THP3	OK	11.8251	14.1767	0.261669	1.74973	0.0026	0.0405648	yes
P24812	XLOC_019360	TAPT1	chr4:16162127-16228161	THP1	THP3	OK	9.75266	11.762	0.27027	1.81134	0.0024	0.0381427	yes
P1774	XLOC_001190	DEGS1	chr1:224370909-224381142	THP1	THP3	OK	63.8425	77.532	0.280275	1.76198	0.0021	0.0342122	yes
P9675	XLOC_007373	MMP14	chr14:23305741-23316808	THP1	THP3	OK	59.7533	72.6164	0.281278	1.79412	0.0014	0.02435	yes
P329	XLOC_000237	ZDHHC18	chr1:27153200-27182211	THP1	THP3	OK	10.9657	13.3299	0.281667	1.7574	0.0024	0.0381427	yes
P28275	XLOC_022045	XPO5	chr6:43490067-43543812	THP1	THP3	OK	17.1801	20.9982	0.289524	1.76598	0.00215	0.0349017	yes
P5127	XLOC_003822	IFITM2	chr11:308106-309410	THP1	THP3	OK	345.749	423.278	0.291878	1.84097	0.00145	0.0251555	yes
P13077	XLOC_010136	COTL1	chr16:84599203-84651702	THP1	THP3	OK	293.348	359.569	0.293656	1.91238	0.0011	0.0198145	yes
P955	XLOC_000657	RAP1A	chr1:112162404-112259317	THP1	THP3	OK	12.9219	15.8813	0.297514	1.81613	0.00165	0.0280541	yes
P1344	XLOC_000916	FCER1G	chr1:161185050-161189100	THP1	THP3	OK	644.609	792.784	0.298502	1.87969	0.0011	0.0198145	yes
P27723	XLOC_021658	SASH1	chr6:148663728-148873184	THP1	THP3	OK	7.57611	9.3285	0.300188	1.89593	0.0015	0.025924	yes
P12332	XLOC_009553	CIRH1A	chr16:69166498-69202937	THP1	THP3	OK	28.2365	34.7874	0.301002	1.9109	0.0017	0.0287965	yes
P30131	XLOC_024735	FAM3C	chr7:120988904-121036422	THP1	THP3	OK	9.3754	11.5732	0.303837	1.78862	0.00175	0.0294969	yes
P11073	XLOC_008557	ABHD17C	chr15:80987651-81047962	THP1	THP3	OK	14.2146	17.5532	0.304355	1.8764	0.00145	0.0251555	yes
P26639	XLOC_020775	SAR1B	chr5:133936838-133968533	THP1	THP3	OK	3.88796	4.80448	0.305369	1.8289	0.0026	0.0405648	yes
P15588	XLOC_012108	CYB5A	chr18:71920526-71959251	THP1	THP3	OK	58.9197	72.8849	0.30687	1.78445	0.003	0.0453023	yes
P31534	XLOC_026075	DNAJA1	chr9:33025208-33039932	THP1	THP3	OK	307.783	381.001	0.307882	1.89608	0.0007	0.0137539	yes
P6422	XLOC_004761	PSMA1	chr11:14526321-14665180	THP1	THP3	OK	97.4767	120.936	0.311116	1.75791	0.0033	0.0490718	yes
P17079	XLOC_013253	PRKACA	chr19:14202506-14228559	THP1	THP3	OK	21.3175	26.495	0.313682	1.69599	0.00325	0.04854	yes
P32634	XLOC_026923	HSPA5	chr9:127997065-128003666	THP1	THP3	OK	228.231	283.673	0.313735	2.04517	0.00045	0.00963297	yes
P7462	XLOC_005549	GOLT1B	chr12:21654698-21671337	THP1	THP3	OK	6.0544	7.52644	0.313982	1.81985	0.00165	0.0280541	yes
P9899	XLOC_007513	PLEKHG3	chr14:65171125-65211064	THP1	THP3	OK	7.05844	8.77647	0.314291	1.76851	0.002	0.033057	yes
P27002	XLOC_021111	TMEM170B	chr6:11538459-11583757	THP1	THP3	OK	3.53013	4.39011	0.314535	2.05406	0.0009	0.0169041	yes
P16897	XLOC_013122	GTF2F1	chr19:6378376-6393393	THP1	THP3	OK	71.9183	89.5301	0.316013	1.93536	0.0005	0.0104892	yes
P21512	XLOC_016801	ADRBK2	chr22:25960860-26125258	THP1	THP3	OK	2.22777	2.77359	0.316153	1.84119	0.0016	0.027409	yes
P25802	XLOC_020158	ISOC1	chr5:128430441-128449719	THP1	THP3	OK	9.39921	11.7087	0.316965	1.70072	0.00265	0.0411565	yes
P28957	XLOC_023845	BLVRA	chr7:43798271-43846941	THP1	THP3	OK	38.6447	48.2811	0.321189	1.99018	0.00045	0.00963297	yes
P15681	XLOC_012188	GADD45B	chr19:2476122-2478257	THP1	THP3	OK	20.9688	26.2128	0.322024	1.81736	0.00115	0.0205793	yes
P16457	XLOC_012759	FTL	chr19:49468565-49470136	THP1	THP3	OK	12064.5	15102.6	0.324024	2.00193	0.00035	0.00776032	yes
P31484	XLOC_026031	JAK2	chr9:4985244-5128183	THP1	THP3	OK	5.91278	7.40934	0.325508	2.0536	0.0005	0.0104892	yes
P19566	XLOC_015165	HS6ST1	chr2:129023053-129076171	THP1	THP3	OK	6.73246	8.43688	0.325574	1.81819	0.002	0.033057	yes
P17415	XLOC_013494	GSK3A	chr19:42733351-42746736	THP1	THP3	OK	48.4639	60.7509	0.325994	1.81119	0.00205	0.0336387	yes
P32241	XLOC_026593	BAG1	chr9:33252469-33264759	THP1	THP3	OK	24.5097	30.746	0.327044	1.9992	0.00055	0.0113461	yes
P21774	XLOC_016972	PIM3	chr22:50354142-50357720	THP1	THP3	OK	53.4375	67.1976	0.330557	2.05621	0.0006	0.0121389	yes
P16998	XLOC_013205	TMEM205	chr19:11453451-11456981	THP1	THP3	OK	45.8699	57.701	0.331049	1.89068	0.00165	0.0280541	yes
P28280	XLOC_022049	MRPL14	chr6:44081372-44095191	THP1	THP3	OK	66.2392	83.4291	0.332865	2.13	0.00015	0.0036525	yes
P21067	XLOC_016431	MORC3	chr21:37692486-37748944	THP1	THP3	OK	8.57481	10.8004	0.332905	2.18909	0.00015	0.0036525	yes
P7035	XLOC_005206	CASP4	chr11:104813593-104839325	THP1	THP3	OK	48.8553	61.6376	0.335295	2.14408	0.0001	0.00255356	yes
P25078	XLOC_019532	PPM1K	chr4:89178760-89205983	THP1	THP3	OK	2.26533	2.85872	0.335649	1.70142	0.00285	0.0434705	yes
P31274	XLOC_025780	KLF10	chr8:103661004-103668130	THP1	THP3	OK	11.6254	14.6853	0.337093	1.91453	0.0007	0.0137539	yes
P16252	XLOC_012594	PLEKHG2	chr19:39903267-39919055	THP1	THP3	OK	15.7481	19.9383	0.340368	1.75144	0.00235	0.0376552	yes
P30477	XLOC_025091	ESCO2	chr8:27632057-27662424	THP1	THP3	OK	6.70134	8.48539	0.34053	2.00837	0.0007	0.0137539	yes
P13099	XLOC_010155	SLC7A5	chr16:87863628-87903100	THP1	THP3	OK	21.2826	26.9587	0.341076	2.08336	0.00025	0.00577797	yes
P6612	XLOC_004901	SLC43A3	chr11:57174425-57195053	THP1	THP3	OK	59.3483	75.2567	0.342614	2.04523	0.00025	0.00577797	yes
P21198	XLOC_016518	NRIP1	chr21:16333555-16437126	THP1	THP3	OK	3.0039	3.81125	0.34343	2.0458	0.0003	0.00677285	yes
P24684	XLOC_019267	WWC2	chr4:184020462-184241929	THP1	THP3	OK	1.52918	1.94326	0.345714	1.66892	0.0031	0.046709	yes
P9928	XLOC_007533	SUSD6	chr14:70078309-70181861	THP1	THP3	OK	5.93428	7.5651	0.350285	2.22484	5e-05	0.00135278	yes
P12186	XLOC_009477	MT1F	chr16:56691854-56693215	THP1	THP3	OK	102.729	131.115	0.351997	1.91584	0.00085	0.0162333	yes
P1552	XLOC_001051	CDC73	chr1:193091087-193223942	THP1	THP3	OK	6.76036	8.63866	0.353706	2.43748	5e-05	0.00135278	yes
P21263	XLOC_016576	URB1	chr21:33656417-33765312	THP1	THP3	OK	3.31871	4.24302	0.354471	2.09979	0.0004	0.00874103	yes
P33135	XLOC_027359	MSN	chrX:64887510-64961793	THP1	THP3	OK	171.75	219.784	0.355771	2.32519	5e-05	0.00135278	yes
P4757	XLOC_003502	PSAP	chr10:73576054-73611082	THP1	THP3	OK	179.766	230.227	0.356932	2.31448	5e-05	0.00135278	yes
P28636	XLOC_022286	IFNGR1	chr6:137518620-137540567	THP1	THP3	OK	25.4617	32.6265	0.357719	2.20986	5e-05	0.00135278	yes
P9989	XLOC_007572	BATF	chr14:75988783-76013334	THP1	THP3	OK	47.8974	61.5405	0.36159	2.20477	0.00025	0.00577797	yes
P6533	XLOC_004838	TP53I11	chr11:44785975-44972857	THP1	THP3	OK	11.9407	15.342	0.361597	2.36392	5e-05	0.00135278	yes
P6843	XLOC_005066	UNC93B1	chr11:67758570-67771595	THP1	THP3	OK	125.503	161.267	0.361729	2.27665	5e-05	0.00135278	yes
P31838	XLOC_026317	C9orf91	chr9:117373705-117408703	THP1	THP3	OK	3.7822	4.8601	0.361761	1.9069	0.0013	0.0229028	yes
P25560	XLOC_019986	NLN	chr5:65018022-65125111	THP1	THP3	OK	6.92224	8.90741	0.363766	1.84319	0.0021	0.0342122	yes
P16367	XLOC_012677	PVRL2	chr19:45349392-45392485	THP1	THP3	OK	28.2921	36.4066	0.363803	1.76989	0.0022	0.0356285	yes
P27144	XLOC_021218	HLA-A	chr6:29691077-29913674	THP1	THP3	OK	214.75	276.471	0.364466	1.89384	0.0005	0.0104892	yes
P16392	XLOC_012695	VASP	chr19:46010638-46088122	THP1	THP3	OK	87.6683	112.953	0.365595	2.11459	0.0003	0.00677285	yes
P7019	XLOC_005191	TMEM123	chr11:102267055-102323775	THP1	THP3	OK	40.5515	52.3018	0.367108	2.35208	5e-05	0.00135278	yes
P9367	XLOC_007055	USP12	chr13:27640286-27746033	THP1	THP3	OK	4.74087	6.12407	0.369338	2.16354	0.00015	0.0036525	yes
P22953	XLOC_017897	FNDC3B	chr3:171757417-172118492	THP1	THP3	OK	6.17149	7.97491	0.369849	2.34925	0.0001	0.00255356	yes
P33342	XLOC_027519	SLC25A43	chrX:118533257-118588437	THP1	THP3	OK	6.39849	8.28103	0.372079	1.92873	0.0006	0.0121389	yes
P18999	XLOC_014687	FAM132B	chr2:239067648-239077532	THP1	THP3	OK	8.13976	10.5428	0.373202	1.98599	0.00065	0.0129772	yes
P31758	XLOC_026267	STX17	chr9:102668914-102736818	THP1	THP3	OK	3.03863	3.93731	0.373792	2.2433	5e-05	0.00135278	yes
P30911	XLOC_025493	LONRF1	chr8:12579405-12612992	THP1	THP3	OK	3.69254	4.79009	0.375441	1.8347	0.0019	0.0317116	yes
P23914	XLOC_018604	GNB4	chr3:179113875-179169371	THP1	THP3	OK	5.42329	7.03641	0.375671	2.51093	5e-05	0.00135278	yes
P27392	XLOC_021387	MAD2L1BP	chr6:43597278-43608688	THP1	THP3	OK	39.8538	51.7359	0.376449	2.41252	5e-05	0.00135278	yes
P7171	XLOC_005288	PVRL1	chr11:119508807-119599435	THP1	THP3	OK	3.95923	5.16221	0.382768	2.21641	0.0002	0.00475951	yes
P33538	XLOC_027662	F8A1	chrX:154064063-154250998	THP1	THP3	OK	23.1432	30.2096	0.384416	1.80313	0.00235	0.0376552	yes
P22543	XLOC_017563	ABHD6	chr3:58223258-58280461	THP1	THP3	OK	4.10423	5.37812	0.38999	1.73299	0.0028	0.042948	yes
P9885	XLOC_007502	HIF1A	chr14:62147758-62215807	THP1	THP3	OK	6.97839	9.14973	0.390835	1.90652	0.0008	0.0154516	yes
P1581	XLOC_001070	C1orf106	chr1:200860626-200884864	THP1	THP3	OK	19.9848	26.2239	0.391974	1.74518	0.0023	0.0369844	yes
P21972	XLOC_017127	RTCB	chr22:32783561-32808274	THP1	THP3	OK	33.2769	43.7161	0.393646	2.43405	5e-05	0.00135278	yes
P18545	XLOC_014387	GPD2	chr2:157291964-157442915	THP1	THP3	OK	5.54243	7.28456	0.394324	2.6342	5e-05	0.00135278	yes
P1480	XLOC_001004	TOR3A	chr1:179051111-179065129	THP1	THP3	OK	40.6051	53.3922	0.394965	1.78052	0.00195	0.0324271	yes
P4779	XLOC_003513	ANXA7	chr10:75135188-75173841	THP1	THP3	OK	23.301	30.6515	0.395563	2.23218	0.0001	0.00255356	yes
P10817	XLOC_008383	B2M	chr15:45003684-45010357	THP1	THP3	OK	1389.45	1829.33	0.396807	2.60804	5e-05	0.00135278	yes
P33858	XLOC_027878	SNX12	chrX:70279094-70293276	THP1	THP3	OK	11.9072	15.6814	0.397217	2.10699	0.0004	0.00874103	yes
P23330	XLOC_018180	COL7A1	chr3:48601505-48632593	THP1	THP3	OK	3.25732	4.29093	0.397605	1.78458	0.00295	0.0447953	yes
P5728	XLOC_004239	POLA2	chr11:65029322-65066156	THP1	THP3	OK	13.2245	17.429	0.398284	2.10337	0.00025	0.00577797	yes
P10268	XLOC_007868	PSME2	chr14:24612425-24635868	THP1	THP3	OK	312.779	412.416	0.39896	1.7627	0.00225	0.0362231	yes
P25477	XLOC_019934	CARD6	chr5:40841409-40855456	THP1	THP3	OK	4.50018	5.93437	0.399112	2.16326	5e-05	0.00135278	yes
P29094	XLOC_023939	LIMK1	chr7:73498106-73536855	THP1	THP3	OK	27.0496	35.7906	0.403971	2.01137	0.00065	0.0129772	yes
P21859	XLOC_017043	PPM1F	chr22:22273791-22307250	THP1	THP3	OK	10.9679	14.5201	0.404767	2.52345	5e-05	0.00135278	yes
P22566	XLOC_017589	ARL6IP5	chr3:69134089-69155239	THP1	THP3	OK	31.7048	42.0627	0.407842	2.48833	5e-05	0.00135278	yes
P23073	XLOC_017999	NRROS	chr3:196366566-196388874	THP1	THP3	OK	50.4411	66.9458	0.408395	2.49466	5e-05	0.00135278	yes
P9132	XLOC_006796	BRCA2	chr13:32889616-32973809	THP1	THP3	OK	1.29458	1.72116	0.4109	2.09983	0.0003	0.00677285	yes
P18756	XLOC_014531	BMPR2	chr2:203241049-203432474	THP1	THP3	OK	1.91018	2.54195	0.412226	2.49939	0.0001	0.00255356	yes
P4744	XLOC_003491	PPA1	chr10:71962585-71993190	THP1	THP3	OK	109.854	146.283	0.413171	2.58595	5e-05	0.00135278	yes
P12677	XLOC_009815	LITAF	chr16:11641397-11681322	THP1	THP3	OK	44.1296	58.8085	0.41428	2.29462	5e-05	0.00135278	yes
P32881	XLOC_027164	TMSB4X	chrX:12992866-12995352	THP1	THP3	OK	5934.92	7921.95	0.416626	2.67609	5e-05	0.00135278	yes
P27942	XLOC_021813	C6orf62	chr6:24667262-24719403	THP1	THP3	OK	28.4274	37.9517	0.416883	2.373	0.00015	0.0036525	yes
P28726	XLOC_022374	MPC1	chr6:166778407-166796501	THP1	THP3	OK	70.0505	93.5952	0.418039	2.29423	0.00025	0.00577797	yes
P3619	XLOC_002536	NID1	chr1:236139131-236228481	THP1	THP3	OK	38.1977	51.063	0.418792	2.68559	5e-05	0.00135278	yes
P5599	XLOC_004162	CCDC86	chr11:60609428-60623444	THP1	THP3	OK	28.8686	38.6004	0.419114	2.66528	5e-05	0.00135278	yes
P13622	XLOC_010614	ADAM11	chr17:42836567-42859214	THP1	THP3	OK	1.89336	2.53589	0.421544	1.74625	0.0033	0.0490718	yes
P26419	XLOC_020600	SGTB	chr5:64920557-65017941	THP1	THP3	OK	2.91957	3.91132	0.421899	1.83319	0.00245	0.0388467	yes
P20429	XLOC_015874	SNAI1	chr20:48599512-48605420	THP1	THP3	OK	6.12738	8.21329	0.42269	1.86962	0.00155	0.0266866	yes
P6019	XLOC_004458	ZC3H12C	chr11:109964086-110042566	THP1	THP3	OK	1.18625	1.59111	0.423631	2.12505	0.0002	0.00475951	yes
P31187	XLOC_025699	PAG1	chr8:81880045-82024303	THP1	THP3	OK	1.9893	2.66936	0.424231	2.50148	5e-05	0.00135278	yes
P12663	XLOC_009806	EMP2	chr16:10622278-10674573	THP1	THP3	OK	2.58882	3.47537	0.424871	2.11877	0.0004	0.00874103	yes
P132	XLOC_000096	AGTRAP	chr1:11796141-11811030	THP1	THP3	OK	49.5512	66.7534	0.42992	1.74105	0.00205	0.0336387	yes
P22553	XLOC_017568	PTPRG	chr3:61547242-62304622	THP1	THP3	OK	1.2739	1.71669	0.430369	1.97163	0.00055	0.0113461	yes
P6983	XLOC_005159	CTSC	chr11:88026759-88070941	THP1	THP3	OK	62.7378	84.585	0.431066	2.37882	5e-05	0.00135278	yes
P11366	XLOC_008815	SPPL2A	chr15:50999736-51057910	THP1	THP3	OK	15.803	21.3457	0.433749	2.72975	5e-05	0.00135278	yes
P3548	XLOC_002454	TP53BP2	chr1:223967594-224033674	THP1	THP3	OK	16.6615	22.5065	0.433829	2.26355	5e-05	0.00135278	yes
P28373	XLOC_022124	MB21D1	chr6:74133317-74162043	THP1	THP3	OK	13.5343	18.3382	0.438234	2.29136	0.0001	0.00255356	yes
P12210	XLOC_009496	ADGRG5	chr16:57576332-57612212	THP1	THP3	OK	10.3408	14.019	0.439042	2.02977	0.00025	0.00577797	yes
P28307	XLOC_022065	TNFRSF21	chr6:47199262-47277683	THP1	THP3	OK	4.88594	6.62902	0.440159	2.4002	0.0001	0.00255356	yes
P12514	XLOC_009696	LUC7L	chr16:238533-279467	THP1	THP3	OK	31.4766	42.7297	0.44096	1.89938	0.001	0.018477	yes
P28040	XLOC_021906	HLA-B	chr6:31236525-31349772	THP1	THP3	OK	551.612	748.859	0.441039	2.53123	5e-05	0.00135278	yes
P8444	XLOC_006232	PRICKLE1	chr12:42850305-42983572	THP1	THP3	OK	13.1894	17.9336	0.443285	2.53182	5e-05	0.00135278	yes
P15080	XLOC_011742	EMILIN2	chr18:2847027-3011945	THP1	THP3	OK	23.7736	32.3601	0.444854	2.37569	5e-05	0.00135278	yes
P15098	XLOC_011766	TWSG1	chr18:9334764-9402418	THP1	THP3	OK	4.01975	5.48118	0.44738	2.36338	0.0002	0.00475951	yes
P7156	XLOC_005276	BCL9L	chr11:118754474-118781613	THP1	THP3	OK	4.28103	5.84069	0.448179	2.76327	5e-05	0.00135278	yes
P3959	XLOC_002943	DDX21	chr10:70715878-70744825	THP1	THP3	OK	20.4334	27.894	0.449024	2.69819	5e-05	0.00135278	yes
P6786	XLOC_005022	AP5B1	chr11:65541368-65548062	THP1	THP3	OK	10.9797	14.9934	0.449498	2.73722	5e-05	0.00135278	yes
P31145	XLOC_025671	NCOA2	chr8:71022015-71316020	THP1	THP3	OK	1.99182	2.72019	0.449623	2.39203	5e-05	0.00135278	yes
P10831	XLOC_008395	SQRDL	chr15:45923345-45983492	THP1	THP3	OK	39.3652	53.7658	0.449767	2.80553	5e-05	0.00135278	yes
P489	XLOC_000336	SMAP2	chr1:40839377-40889106	THP1	THP3	OK	246.391	336.853	0.451172	2.47517	5e-05	0.00135278	yes
P28019	XLOC_021892	PPP1R18	chr6:30644165-30655672	THP1	THP3	OK	16.7505	22.93	0.453033	2.85178	5e-05	0.00135278	yes
P15974	XLOC_012391	TPM4	chr19:16178316-16213815	THP1	THP3	OK	99.583	136.408	0.453962	2.78926	5e-05	0.00135278	yes
P23449	XLOC_018253	TMEM110	chr3:52847005-52931597	THP1	THP3	OK	4.42912	6.06869	0.454365	1.87326	0.00165	0.0280541	yes
P27317	XLOC_021337	CDKN1A	chr6:36644236-36655116	THP1	THP3	OK	15.5602	21.3826	0.458583	2.97039	5e-05	0.00135278	yes
P2387	XLOC_001645	COL9A2	chr1:40762594-40782939	THP1	THP3	OK	1471.73	2029.46	0.463582	2.99369	5e-05	0.00135278	yes
P21376	XLOC_016670	ITGB2	chr21:46305868-46349794	THP1	THP3	OK	280.018	386.384	0.464515	2.60769	5e-05	0.00135278	yes
P32244	XLOC_026596	NOL6	chr9:33461350-33473941	THP1	THP3	OK	26.0199	35.914	0.46493	2.8936	5e-05	0.00135278	yes
P21623	XLOC_016863	CSF2RB	chr22:37309674-37336479	THP1	THP3	OK	4.82401	6.66434	0.46623	2.73283	5e-05	0.00135278	yes
P18560	XLOC_014397	TANK	chr2:161993465-162111154	THP1	THP3	OK	14.7992	20.5267	0.471981	2.26137	0.0007	0.0137539	yes
P2107	XLOC_001437	HSPB7	chr1:16340522-16345285	THP1	THP3	OK	2.98372	4.14091	0.472834	2.02946	0.00015	0.0036525	yes
P33684	XLOC_027758	DYNLT3	chrX:37698088-37706889	THP1	THP3	OK	4.1552	5.77053	0.473786	2.14419	0.00055	0.0113461	yes
P6260	XLOC_004632	CTSD	chr11:1773981-1785222	THP1	THP3	OK	434.67	603.883	0.474348	3.10574	5e-05	0.00135278	yes
P181	XLOC_000131	EFHD2	chr1:15736390-15756943	THP1	THP3	OK	80.5714	111.957	0.474602	2.61536	5e-05	0.00135278	yes
P29518	XLOC_024254	CUL1	chr7:148393774-148498202	THP1	THP3	OK	40.3436	56.1076	0.475856	2.63784	5e-05	0.00135278	yes
P10051	XLOC_007615	RIN3	chr14:92980124-93155334	THP1	THP3	OK	4.46821	6.21435	0.475906	2.28298	0.0001	0.00255356	yes
P20782	XLOC_016162	SAMHD1	chr20:35504523-35580246	THP1	THP3	OK	44.8382	62.4569	0.478133	2.22443	5e-05	0.00135278	yes
P2821	XLOC_001950	CD58	chr1:117057155-117113715	THP1	THP3	OK	9.73682	13.5665	0.478525	1.95243	0.0009	0.0169041	yes
P19306	XLOC_014936	SPRED2	chr2:65537984-65659656	THP1	THP3	OK	6.03115	8.41715	0.480899	2.3244	0.0003	0.00677285	yes
P11290	XLOC_008762	EHD4	chr15:42120282-42264755	THP1	THP3	OK	15.2643	21.3309	0.482788	1.69834	0.0028	0.042948	yes
P20233	XLOC_015742	TM9SF4	chr20:30697308-30755061	THP1	THP3	OK	15.0932	21.1109	0.484092	2.09683	0.0009	0.0169041	yes
P5293	XLOC_003950	MICAL2	chr11:12132122-12285337	THP1	THP3	OK	4.40578	6.16508	0.484723	2.15317	0.0008	0.0154516	yes
P4043	XLOC_002997	PPIF	chr10:81107219-81115089	THP1	THP3	OK	92.491	129.68	0.487576	3.07031	5e-05	0.00135278	yes
P27350	XLOC_021363	BYSL	chr6:41888964-41900784	THP1	THP3	OK	21.9557	30.8011	0.488388	3.03073	5e-05	0.00135278	yes
P30802	XLOC_025365	DENND3	chr8:142138719-142207278	THP1	THP3	OK	20.8504	29.2839	0.490034	2.32299	0.00015	0.0036525	yes
P13925	XLOC_010828	SPHK1	chr17:74380689-74383941	THP1	THP3	OK	7.51626	10.5574	0.490164	1.88234	0.0013	0.0229028	yes
P1638	XLOC_001111	CDK18	chr1:205473683-205501927	THP1	THP3	OK	13.83	19.4598	0.492691	2.02676	0.00195	0.0324271	yes
P7058	XLOC_005219	SLC35F2	chr11:107661716-107729914	THP1	THP3	OK	8.97033	12.6227	0.492793	1.88951	0.00195	0.0324271	yes
P19617	XLOC_015209	RBM43	chr2:152104727-152118389	THP1	THP3	OK	1.24849	1.76512	0.499581	1.79416	0.0024	0.0381427	yes
P3216	XLOC_002198	USF1	chr1:161009040-161015769	THP1	THP3	OK	44.8982	63.5794	0.501901	1.96529	0.0005	0.0104892	yes
P29841	XLOC_024508	VOPP1	chr7:55538300-55640200	THP1	THP3	OK	24.844	35.2076	0.50299	2.79409	5e-05	0.00135278	yes
P25497	XLOC_019951	PELO	chr5:52083773-52249485	THP1	THP3	OK	4.72802	6.70553	0.504115	2.28137	0.00015	0.0036525	yes
P31996	XLOC_026410	ASS1	chr9:133320093-133377725	THP1	THP3	OK	98.1008	139.189	0.504709	2.97746	5e-05	0.00135278	yes
P267	XLOC_000200	TCEB3	chr1:24069855-24104787	THP1	THP3	OK	9.85956	14.0303	0.508947	2.87603	5e-05	0.00135278	yes
P18466	XLOC_014314	GYPC	chr2:127413510-127454251	THP1	THP3	OK	94.7046	134.785	0.509152	3.00695	5e-05	0.00135278	yes
P6508	XLOC_004820	CD59	chr11:33724555-33758025	THP1	THP3	OK	2.16109	3.07633	0.509452	2.80381	5e-05	0.00135278	yes
P20573	XLOC_015986	SRXN1	chr20:627267-634014	THP1	THP3	OK	7.38033	10.5079	0.509722	2.75868	5e-05	0.00135278	yes
P20070	XLOC_015617	FAM110A	chr20:814339-826922	THP1	THP3	OK	6.84689	9.76026	0.511471	1.82032	0.00105	0.0191671	yes
P7357	XLOC_005464	PTPN6	chr12:7055739-7070493	THP1	THP3	OK	69.6374	99.2876	0.511752	2.25461	0.00025	0.00577797	yes
P8886	XLOC_006550	SART3	chr12:108915902-108955165	THP1	THP3	OK	9.3135	13.2834	0.512225	1.84187	0.00125	0.0221077	yes
P11114	XLOC_008603	AEN	chr15:89164526-89175512	THP1	THP3	OK	6.22512	8.88968	0.51403	2.81436	5e-05	0.00135278	yes
P15730	XLOC_012224	TNFAIP8L1	chr19:4639526-4655580	THP1	THP3	OK	5.82692	8.32607	0.514902	2.88073	5e-05	0.00135278	yes
P24086	XLOC_018797	RNF4	chr4:2470794-2517625	THP1	THP3	OK	18.1172	25.9199	0.516698	2.25521	0.00045	0.00963297	yes
P28142	XLOC_021966	BAK1	chr6:33540322-33548070	THP1	THP3	OK	16.5358	23.7404	0.521753	2.32338	5e-05	0.00135278	yes
P20069	XLOC_015616	RBCK1	chr20:388704-412781	THP1	THP3	OK	49.0986	70.5453	0.522869	1.97623	0.00055	0.0113461	yes
P28475	XLOC_022194	BEND3	chr6:107386384-107435636	THP1	THP3	OK	1.01065	1.45384	0.524592	2.07122	0.00075	0.0146309	yes
P20643	XLOC_016032	TRMT6	chr20:5918478-5931204	THP1	THP3	OK	4.6603	6.71017	0.525925	2.53414	0.0001	0.00255356	yes
P11187	XLOC_008679	NIPA2	chr15:23004543-23034427	THP1	THP3	OK	14.1294	20.3761	0.52818	1.93621	0.0011	0.0198145	yes
P23966	XLOC_018635	ETV5	chr3:185764105-185826901	THP1	THP3	OK	3.06512	4.42674	0.530302	2.63633	5e-05	0.00135278	yes
P30318	XLOC_024878	PRKAG2	chr7:151253200-151576308	THP1	THP3	OK	8.04556	11.6284	0.531386	2.4333	0.0001	0.00255356	yes
P17138	XLOC_013298	BST2	chr19:17513747-17516457	THP1	THP3	OK	260.643	376.925	0.5322	3.40245	5e-05	0.00135278	yes
P2842	XLOC_001966	NOTCH2	chr1:120454175-120612317	THP1	THP3	OK	7.05562	10.2377	0.537048	3.28433	5e-05	0.00135278	yes
P19472	XLOC_015069	MGAT4A	chr2:99235568-99347589	THP1	THP3	OK	4.15536	6.04285	0.540256	2.01515	0.00055	0.0113461	yes
P16430	XLOC_012743	EMP3	chr19:48828628-48833810	THP1	THP3	OK	147.442	214.463	0.540584	3.3115	5e-05	0.00135278	yes
P2432	XLOC_001672	ERI3	chr1:44686741-44820951	THP1	THP3	OK	19.924	29.011	0.542093	1.70657	0.00275	0.0424197	yes
P26735	XLOC_020838	NR3C1	chr5:142657495-142815077	THP1	THP3	OK	6.34771	9.25087	0.543353	3.31178	5e-05	0.00135278	yes
P29540	XLOC_024273	GIMAP2	chr7:150382793-150390728	THP1	THP3	OK	8.15929	11.8968	0.544058	2.33311	0.0001	0.00255356	yes
P11129	XLOC_008614	ZNF710	chr15:90544722-90625432	THP1	THP3	OK	13.9493	20.3434	0.544366	3.18585	5e-05	0.00135278	yes
P4756	XLOC_003501	C10orf54	chr10:73156690-73575704	THP1	THP3	OK	26.4649	38.6114	0.544947	2.90572	5e-05	0.00135278	yes
P30957	XLOC_025525	TNFRSF10D	chr8:22993100-23021543	THP1	THP3	OK	3.35287	4.8929	0.545293	2.61703	5e-05	0.00135278	yes
P6638	XLOC_004926	PATL1	chr11:59404179-59436511	THP1	THP3	OK	14.8691	21.7131	0.546247	2.65001	5e-05	0.00135278	yes
P7548	XLOC_005598	SLC48A1	chr12:48166966-48213763	THP1	THP3	OK	9.384	13.7352	0.549607	2.54022	5e-05	0.00135278	yes
P22167	XLOC_017306	EDEM1	chr3:5229358-5261650	THP1	THP3	OK	13.4575	19.7639	0.55446	1.97065	0.00065	0.0129772	yes
P23284	XLOC_018152	CCR1	chr3:46243199-46249832	THP1	THP3	OK	28.9386	42.5487	0.556123	3.39042	5e-05	0.00135278	yes
P8972	XLOC_006607	WSB2	chr12:118454505-118541810	THP1	THP3	OK	14.625	21.5797	0.561235	1.95179	0.0026	0.0405648	yes
P28490	XLOC_022202	CD164	chr6:109687716-109703762	THP1	THP3	OK	42.9481	63.4686	0.56345	2.86934	5e-05	0.00135278	yes
P27961	XLOC_021827	HIST1H1C	chr6:26055967-26056699	THP1	THP3	OK	18.1761	26.8631	0.563583	2.17831	0.0003	0.00677285	yes
P30591	XLOC_025169	LYN	chr8:56792385-56925006	THP1	THP3	OK	12.4271	18.401	0.56629	1.8961	0.00085	0.0162333	yes
P26780	XLOC_020863	CD74	chr5:149781199-149792499	THP1	THP3	OK	211.745	313.946	0.568188	3.58159	5e-05	0.00135278	yes
P32183	XLOC_026542	PLIN2	chr9:19108448-19127604	THP1	THP3	OK	52.1513	77.4579	0.570708	3.28791	5e-05	0.00135278	yes
P1990	XLOC_001349	NADK	chr1:1682408-1711508	THP1	THP3	OK	32.3514	48.0884	0.571859	1.93455	0.00215	0.0349017	yes
P3539	XLOC_002446	DUSP10	chr1:221874761-221915518	THP1	THP3	OK	6.21984	9.26333	0.574654	1.97116	0.003	0.0453023	yes
P6561	XLOC_004860	SPI1	chr11:47376338-47400205	THP1	THP3	OK	316.468	472.527	0.578338	3.02746	5e-05	0.00135278	yes
P18219	XLOC_014135	MTHFD2	chr2:74425689-74570534	THP1	THP3	OK	16.9073	25.3444	0.584026	2.34559	0.0001	0.00255356	yes
P33237	XLOC_027436	CSTF2	chrX:100075347-100096949	THP1	THP3	OK	11.6582	17.4815	0.584482	2.64856	5e-05	0.00135278	yes
P24615	XLOC_019208	TLR2	chr4:154605440-154627254	THP1	THP3	OK	13.3593	20.0618	0.58661	2.97493	5e-05	0.00135278	yes
P10696	XLOC_008308	KLF13	chr15:31619057-31727868	THP1	THP3	OK	12.7548	19.1822	0.588729	3.59714	5e-05	0.00135278	yes
P1234	XLOC_000861	SEMA4A	chr1:156119734-156147548	THP1	THP3	OK	11.1705	16.8294	0.59129	1.98136	0.0009	0.0169041	yes
P27594	XLOC_021556	MARCKS	chr6:114178513-114184652	THP1	THP3	OK	8.62512	13.0028	0.592205	3.94417	5e-05	0.00135278	yes
P7043	XLOC_005208	CASP1	chr11:104896133-104905884	THP1	THP3	OK	15.9256	24.0405	0.594118	1.7168	0.00225	0.0362231	yes
P117	XLOC_000083	PGD	chr1:10459048-10480568	THP1	THP3	OK	81.7907	123.558	0.595179	3.77046	5e-05	0.00135278	yes
P26893	XLOC_020954	RAB24	chr5:176728190-176730745	THP1	THP3	OK	21.297	32.1894	0.595937	1.88395	0.0016	0.027409	yes
P29546	XLOC_024276	AOC1	chr7:150549564-150558379	THP1	THP3	OK	11.8323	17.9085	0.597913	3.01716	5e-05	0.00135278	yes
P26199	XLOC_020395	PRELID1	chr5:176730762-176739292	THP1	THP3	OK	123.551	188.083	0.606261	2.90094	5e-05	0.00135278	yes
P28797	XLOC_023721	FSCN1	chr7:5632435-5646398	THP1	THP3	OK	109.87	167.381	0.607335	3.64421	5e-05	0.00135278	yes
P18627	XLOC_014440	ZAK	chr2:173940564-174146764	THP1	THP3	OK	3.21187	4.90335	0.610355	1.87649	0.00275	0.0424197	yes
P16030	XLOC_012425	IFI30	chr19:18284589-18288934	THP1	THP3	OK	22.8175	34.8506	0.611048	3.11096	5e-05	0.00135278	yes
P26460	XLOC_020639	LHFPL2	chr5:77781037-77944648	THP1	THP3	OK	1.19102	1.81936	0.611235	2.42374	5e-05	0.00135278	yes
P16978	XLOC_013186	S1PR2	chr19:10332108-10341948	THP1	THP3	OK	1.13342	1.7318	0.611591	1.82439	0.00255	0.0400136	yes
P13381	XLOC_010420	WSB1	chr17:25621105-25641663	THP1	THP3	OK	23.774	36.3256	0.611604	2.09747	0.00085	0.0162333	yes
P4920	XLOC_003617	SLC25A28	chr10:101370172-101380221	THP1	THP3	OK	29.7271	45.4803	0.61346	2.01285	0.00055	0.0113461	yes
P2992	XLOC_002074	S100A8	chr1:153362507-153363664	THP1	THP3	OK	19.8778	30.4477	0.615174	2.47132	5e-05	0.00135278	yes
P31696	XLOC_026210	S1PR3	chr9:91605777-91620069	THP1	THP3	OK	1.25313	1.9205	0.615949	2.1319	0.0007	0.0137539	yes
P17159	XLOC_013312	LRRC25	chr19:18501953-18508415	THP1	THP3	OK	2.36048	3.62078	0.617219	1.99978	0.00095	0.0176488	yes
P27164	XLOC_021232	ABCF1	chr6:30539169-30559314	THP1	THP3	OK	17.1494	26.3299	0.618546	2.24469	0.0001	0.00255356	yes
P1503	XLOC_001017	IER5	chr1:181057637-181059979	THP1	THP3	OK	14.8443	22.8015	0.619218	3.46047	5e-05	0.00135278	yes
P22165	XLOC_017304	BHLHE40	chr3:4938492-5026865	THP1	THP3	OK	5.72844	8.85785	0.628813	3.248	5e-05	0.00135278	yes
P286	XLOC_000211	CLIC4	chr1:25071759-25170815	THP1	THP3	OK	14.2391	22.0274	0.629446	3.84602	5e-05	0.00135278	yes
P2359	XLOC_001624	MTF1	chr1:38275238-38325292	THP1	THP3	OK	3.87712	6.00446	0.631047	4.14146	5e-05	0.00135278	yes
P20075	XLOC_015624	SIRPA	chr20:1874812-1921176	THP1	THP3	OK	26.0438	40.3567	0.631866	3.92414	5e-05	0.00135278	yes
P12898	XLOC_010008	CCDC102A	chr16:57546089-57570477	THP1	THP3	OK	8.32746	12.9205	0.633711	2.78542	5e-05	0.00135278	yes
P2691	XLOC_001856	F3	chr1:94994731-95007413	THP1	THP3	OK	22.4711	34.9753	0.638268	2.17616	0.00105	0.0191671	yes
P3438	XLOC_002368	CHI3L1	chr1:203146549-203156049	THP1	THP3	OK	1164.3	1821.2	0.645431	2.92606	5e-05	0.00135278	yes
P15062	XLOC_011658	SECTM1	chr17:80278899-80291921	THP1	THP3	OK	4.3662	6.84026	0.647672	2.72971	5e-05	0.00135278	yes
P16497	XLOC_012787	PRMT1	chr19:50180408-50194247	THP1	THP3	OK	154.203	241.592	0.647741	3.58094	5e-05	0.00135278	yes
P19452	XLOC_015053	DUSP2	chr2:96808907-96811179	THP1	THP3	OK	3.95039	6.20323	0.651025	2.04575	0.0009	0.0169041	yes
P12985	XLOC_010071	NQO1	chr16:69743303-69760571	THP1	THP3	OK	11.2319	17.6498	0.652048	2.78673	5e-05	0.00135278	yes
P27261	XLOC_021291	PSMB9	chr6:32821918-32828107	THP1	THP3	OK	66.3113	104.735	0.65942	4.08678	5e-05	0.00135278	yes
P1135	XLOC_000814	S100A9	chr1:153330329-153333503	THP1	THP3	OK	77.7011	122.802	0.660326	3.88378	5e-05	0.00135278	yes
P30469	XLOC_025085	DPYSL2	chr8:26371708-26515693	THP1	THP3	OK	12.2035	19.2891	0.660488	3.56029	5e-05	0.00135278	yes
P12169	XLOC_009459	MMP2	chr16:55512741-55540603	THP1	THP3	OK	7.87995	12.548	0.671197	3.47489	5e-05	0.00135278	yes
P27407	XLOC_021391	C6orf223	chr6:43963460-44042389	THP1	THP3	OK	3.38872	5.39726	0.671486	2.07983	0.0003	0.00677285	yes
P12188	XLOC_009480	MT1X	chr16:56716381-56718108	THP1	THP3	OK	39.2407	62.6152	0.674162	2.76393	5e-05	0.00135278	yes
P14996	XLOC_011605	LGALS3BP	chr17:76967334-76976061	THP1	THP3	OK	23.0894	36.8539	0.674587	3.42074	5e-05	0.00135278	yes
P18185	XLOC_014117	NAGK	chr2:71295407-71305998	THP1	THP3	OK	14.4767	23.1218	0.675519	3.00585	5e-05	0.00135278	yes
P17563	XLOC_013586	NAPA	chr19:47987538-48018515	THP1	THP3	OK	61.3042	98.0798	0.677968	2.63618	5e-05	0.00135278	yes
P31481	XLOC_026029	RCL1	chr9:4792833-4861077	THP1	THP3	OK	6.50124	10.4034	0.678273	2.43604	5e-05	0.00135278	yes
P33612	XLOC_027709	PIR	chrX:15363712-15511711	THP1	THP3	OK	17.2764	27.7257	0.682417	3.84991	5e-05	0.00135278	yes
P14264	XLOC_011069	TRIM16	chr17:15531279-15586193	THP1	THP3	OK	1.60367	2.58102	0.686565	2.07806	0.00065	0.0129772	yes
P21631	XLOC_016868	CDC42EP1	chr22:37956470-37965410	THP1	THP3	OK	3.09945	5.00028	0.689999	2.38049	5e-05	0.00135278	yes
P31126	XLOC_025649	CYP7B1	chr8:65508528-65711348	THP1	THP3	OK	1.32788	2.14712	0.693279	1.93435	0.00205	0.0336387	yes
P16997	XLOC_013204	RAB3D	chr19:11406814-11450344	THP1	THP3	OK	7.25062	11.7249	0.693392	4.4243	5e-05	0.00135278	yes
P21662	XLOC_016889	GTPBP1	chr22:39101806-39129592	THP1	THP3	OK	10.6935	17.3112	0.694972	4.45131	5e-05	0.00135278	yes
P22710	XLOC_017708	GTF2E1	chr3:120461557-120502146	THP1	THP3	OK	4.2281	6.84873	0.695824	1.99751	0.00075	0.0146309	yes
P19473	XLOC_015069	MGAT4A	chr2:99235568-99347589	THP1	THP3	OK	2.2594	3.66204	0.696707	3.09198	5e-05	0.00135278	yes
P12154	XLOC_009441	ADCY7	chr16:50280085-50402845	THP1	THP3	OK	10.6875	17.3576	0.699641	1.91911	0.00105	0.0191671	yes
P19283	XLOC_014906	PNPT1	chr2:55861197-55921045	THP1	THP3	OK	11.3763	18.5544	0.705729	1.75312	0.0015	0.025924	yes
P31615	XLOC_026121	ALDH1B1	chr9:38392660-38398662	THP1	THP3	OK	27.6706	45.1815	0.707377	4.30859	5e-05	0.00135278	yes
P7502	XLOC_005578	KIAA1551	chr12:32112352-32146043	THP1	THP3	OK	4.00793	6.54887	0.708388	2.07939	0.0005	0.0104892	yes
P2313	XLOC_001592	PHC2	chr1:33789223-33841194	THP1	THP3	OK	13.8431	22.6283	0.708958	1.91769	0.00085	0.0162333	yes
P29563	XLOC_024281	AGAP3	chr7:150782917-150841523	THP1	THP3	OK	18.0702	29.6073	0.712343	1.81752	0.0033	0.0490718	yes
P14011	XLOC_010889	SLC16A3	chr17:80186281-80197375	THP1	THP3	OK	110.331	180.833	0.712822	4.51593	5e-05	0.00135278	yes
P4818	XLOC_003534	ZCCHC24	chr10:81142082-81205383	THP1	THP3	OK	2.41929	3.97442	0.716162	3.54879	5e-05	0.00135278	yes
P6562	XLOC_004860	SPI1	chr11:47376338-47400205	THP1	THP3	OK	108.143	177.69	0.716415	2.06305	0.00105	0.0191671	yes
P29277	XLOC_024067	TRIM56	chr7:100728719-100735869	THP1	THP3	OK	8.70702	14.3188	0.717656	4.52528	5e-05	0.00135278	yes
P10638	XLOC_008131	WARS	chr14:100800124-100842680	THP1	THP3	OK	31.3279	51.5397	0.718236	3.29995	5e-05	0.00135278	yes
P19918	XLOC_015429	NHEJ1	chr2:219940045-220025587	THP1	THP3	OK	4.64313	7.66477	0.723144	1.92213	0.00255	0.0400136	yes
P10988	XLOC_008502	CD276	chr15:73976621-74006859	THP1	THP3	OK	23.6015	38.9725	0.723581	2.70094	5e-05	0.00135278	yes
P24729	XLOC_019305	SLBP	chr4:1694457-1714468	THP1	THP3	OK	24.3682	40.3579	0.727854	1.96538	0.00055	0.0113461	yes
P24198	XLOC_018888	PI4K2B	chr4:25235652-25281378	THP1	THP3	OK	4.14867	6.87557	0.72883	2.09369	0.00055	0.0113461	yes
P22811	XLOC_017788	EPHB1	chr3:134514098-134979307	THP1	THP3	OK	4.05448	6.72759	0.730572	3.93186	5e-05	0.00135278	yes
P28250	XLOC_022026	CCND3	chr6:41901866-42016632	THP1	THP3	OK	76.3254	126.765	0.731917	2.66081	5e-05	0.00135278	yes
P13816	XLOC_010734	TLK2	chr17:60556385-60692841	THP1	THP3	OK	4.56461	7.58709	0.733056	2.09482	0.00255	0.0400136	yes
P5526	XLOC_004124	SERPING1	chr11:57365026-57382326	THP1	THP3	OK	3.0011	4.98994	0.733528	2.5259	5e-05	0.00135278	yes
P5967	XLOC_004418	PANX1	chr11:93862093-93915137	THP1	THP3	OK	5.03286	8.37539	0.734779	3.59797	5e-05	0.00135278	yes
P103	XLOC_000073	SPSB1	chr1:9352940-9429590	THP1	THP3	OK	0.903913	1.50489	0.735404	1.89578	0.00225	0.0362231	yes
P145	XLOC_000104	TNFRSF1B	chr1:12226999-12269277	THP1	THP3	OK	14.5714	24.2676	0.735892	4.62355	5e-05	0.00135278	yes
P481	XLOC_000331	MFSD2A	chr1:40420296-40437832	THP1	THP3	OK	76.447	127.317	0.735894	2.29738	5e-05	0.00135278	yes
P9125	XLOC_006786	ALOX5AP	chr13:31287614-31338565	THP1	THP3	OK	64.9705	108.442	0.739062	4.74025	5e-05	0.00135278	yes
P23036	XLOC_017961	ST6GAL1	chr3:186648314-186857263	THP1	THP3	OK	2.37025	3.97086	0.744415	2.15629	0.0009	0.0169041	yes
P30096	XLOC_024702	NAMPT	chr7:105888731-105925638	THP1	THP3	OK	4.77839	8.02219	0.747472	4.50737	5e-05	0.00135278	yes
P11151	XLOC_008634	SLCO3A1	chr15:92396937-92715665	THP1	THP3	OK	3.85319	6.49072	0.752323	4.05878	5e-05	0.00135278	yes
P6664	XLOC_004946	FADS3	chr11:61640994-61659017	THP1	THP3	OK	7.32904	12.3568	0.753603	2.28648	5e-05	0.00135278	yes
P26695	XLOC_020817	HBEGF	chr5:139712427-139726188	THP1	THP3	OK	3.87902	6.54349	0.754367	3.32354	5e-05	0.00135278	yes
P10121	XLOC_007767	TRAF3	chr14:103243815-103377837	THP1	THP3	OK	5.80188	9.78982	0.754762	2.1021	0.0003	0.00677285	yes
P27442	XLOC_021423	PAQR8	chr6:52226925-52272575	THP1	THP3	OK	4.68357	7.90326	0.754839	4.47904	5e-05	0.00135278	yes
P480	XLOC_000331	MFSD2A	chr1:40420296-40437832	THP1	THP3	OK	94.7596	160.215	0.757665	2.09345	0.0015	0.025924	yes
P14839	XLOC_011502	ICAM2	chr17:62073430-62097994	THP1	THP3	OK	4.49896	7.61499	0.759251	2.03528	0.00065	0.0129772	yes
P31536	XLOC_026078	CHMP5	chr9:33264876-33282067	THP1	THP3	OK	37.6476	63.8577	0.762303	4.58188	5e-05	0.00135278	yes
P26553	XLOC_020719	TRIM36	chr5:114460458-114516243	THP1	THP3	OK	2.84164	4.82628	0.764187	2.75748	0.00015	0.0036525	yes
P17389	XLOC_013478	TGFB1	chr19:41836435-41859838	THP1	THP3	OK	79.4719	135.292	0.767557	4.85079	5e-05	0.00135278	yes
P30828	XLOC_025392	GRINA	chr8:145064225-145067583	THP1	THP3	OK	129.677	220.966	0.768902	4.87808	5e-05	0.00135278	yes
P24182	XLOC_018875	CD38	chr4:15779930-15851273	THP1	THP3	OK	5.2809	9.03276	0.774381	1.91335	0.0016	0.027409	yes
P26433	XLOC_020616	ZNF366	chr5:71735725-71803249	THP1	THP3	OK	1.09575	1.87473	0.774759	3.17468	5e-05	0.00135278	yes
P14857	XLOC_011518	PSMD12	chr17:65334049-65362721	THP1	THP3	OK	17.2569	29.5975	0.778304	2.1732	0.00045	0.00963297	yes
P3875	XLOC_002877	RASSF4	chr10:45455218-45500777	THP1	THP3	OK	24.1067	41.3765	0.779377	2.23848	0.0001	0.00255356	yes
P15267	XLOC_011880	LOC100505549	chr18:55297533-55470327	THP1	THP3	OK	1.97337	3.38767	0.779632	2.23401	5e-05	0.00135278	yes
P1235	XLOC_000861	SEMA4A	chr1:156119734-156147548	THP1	THP3	OK	10.7877	18.5858	0.784813	2.04291	0.0024	0.0381427	yes
P11475	XLOC_008890	TIPIN	chr15:66628483-66649054	THP1	THP3	OK	7.15845	12.3791	0.790193	2.17739	0.0007	0.0137539	yes
P18162	XLOC_014100	PLEK	chr2:68592321-68624612	THP1	THP3	OK	65.6169	113.477	0.790262	4.8692	5e-05	0.00135278	yes
P6395	XLOC_004739	DENND5A	chr11:9160373-9286873	THP1	THP3	OK	3.81803	6.60787	0.791356	2.84502	5e-05	0.00135278	yes
P17464	XLOC_013523	KCNN4	chr19:44270594-44285409	THP1	THP3	OK	16.4556	28.6052	0.797701	2.57276	5e-05	0.00135278	yes
P17711	XLOC_013701	SIGLEC14	chr19:52145787-52150132	THP1	THP3	OK	3.4846	6.06743	0.800093	2.12302	0.0022	0.0356285	yes
P18525	XLOC_014365	KYNU	chr2:143635194-143799885	THP1	THP3	OK	19.348	33.78	0.803981	5.22742	5e-05	0.00135278	yes
P16865	XLOC_013104	TICAM1	chr19:4815935-4831754	THP1	THP3	OK	12.1854	21.2954	0.805385	4.84823	5e-05	0.00135278	yes
P20681	XLOC_016081	CD93	chr20:23051994-23067364	THP1	THP3	OK	10.959	19.1922	0.8084	3.33799	5e-05	0.00135278	yes
P27258	XLOC_021287	HLA-DRA	chr6:32407618-32412826	THP1	THP3	OK	8.33562	14.6406	0.812615	3.83777	5e-05	0.00135278	yes
P12867	XLOC_009983	SNX20	chr16:50700210-50715264	THP1	THP3	OK	22.6921	40.0605	0.819991	4.12923	5e-05	0.00135278	yes
P13384	XLOC_010423	LGALS9	chr17:25958173-25976592	THP1	THP3	OK	95.4874	168.624	0.820425	3.65657	5e-05	0.00135278	yes
P28352	XLOC_022101	DST	chr6:56137688-56819426	THP1	THP3	OK	2.37153	4.19345	0.82232	4.23715	5e-05	0.00135278	yes
P9839	XLOC_007475	LGALS3	chr14:55595934-55612165	THP1	THP3	OK	27.0599	47.9861	0.826461	4.28113	5e-05	0.00135278	yes
P21813	XLOC_017001	BID	chr22:18216330-18257431	THP1	THP3	OK	31.7827	56.6401	0.83358	4.57804	5e-05	0.00135278	yes
P5585	XLOC_004152	MS4A7	chr11:60131300-60185228	THP1	THP3	OK	16.7633	29.9537	0.837427	3.05266	5e-05	0.00135278	yes
P19494	XLOC_015098	UXS1	chr2:106709758-106810795	THP1	THP3	OK	36.051	64.586	0.841181	2.38671	0.00085	0.0162333	yes
P5370	XLOC_004004	RCN1	chr11:32112476-32127272	THP1	THP3	OK	24.7558	44.435	0.843926	5.45329	5e-05	0.00135278	yes
P32486	XLOC_026807	TRIM14	chr9:100846529-100881635	THP1	THP3	OK	22.6578	40.7886	0.848157	4.72775	5e-05	0.00135278	yes
P1773	XLOC_001189	FBXO28	chr1:224301788-224349751	THP1	THP3	OK	3.57748	6.44264	0.848707	2.10367	0.00325	0.04854	yes
P12741	XLOC_009872	IGSF6	chr16:21601018-21668794	THP1	THP3	OK	3.3443	6.05722	0.85695	2.0154	0.0006	0.0121389	yes
P6887	XLOC_005099	STARD10	chr11:72465773-72504750	THP1	THP3	OK	4.4966	8.15107	0.858154	3.65571	5e-05	0.00135278	yes
P8728	XLOC_006440	CPM	chr12:69201951-69357020	THP1	THP3	OK	15.8449	28.7478	0.859437	3.43944	5e-05	0.00135278	yes
P6303	XLOC_004663	TRIM21	chr11:4406126-4414926	THP1	THP3	OK	41.796	75.8365	0.859528	5.12996	5e-05	0.00135278	yes
P11648	XLOC_009023	HAPLN3	chr15:89420515-89438857	THP1	THP3	OK	2.0418	3.70711	0.860455	2.22628	0.00045	0.00963297	yes
P16518	XLOC_012803	SPIB	chr19:50922194-50934405	THP1	THP3	OK	3.04396	5.53112	0.861621	3.41766	5e-05	0.00135278	yes
P24139	XLOC_018835	SH3TC1	chr4:8201059-8242830	THP1	THP3	OK	1.20073	2.18462	0.863466	1.95598	0.00125	0.0221077	yes
P8951	XLOC_006591	SDS	chr12:113830250-113841692	THP1	THP3	OK	2.81086	5.11637	0.864109	2.56352	5e-05	0.00135278	yes
P1312	XLOC_000902	PEA15	chr1:160171988-160185166	THP1	THP3	OK	21.4819	39.1598	0.866249	2.19816	0.0005	0.0104892	yes
P30592	XLOC_025170	CHCHD7	chr8:57124314-57131176	THP1	THP3	OK	6.07094	11.1147	0.872475	1.89821	0.003	0.0453023	yes
P3879	XLOC_002880	ALOX5	chr10:45869623-45948569	THP1	THP3	OK	7.68716	14.1299	0.878228	2.79496	5e-05	0.00135278	yes
P1719	XLOC_001154	ATF3	chr1:212738675-212794119	THP1	THP3	OK	1.27452	2.34401	0.879023	1.81511	0.002	0.033057	yes
P11046	XLOC_008535	HMG20A	chr15:77712992-77777946	THP1	THP3	OK	3.96825	7.30803	0.88098	1.95479	0.00205	0.0336387	yes
P2659	XLOC_001829	GBP3	chr1:89472359-89488549	THP1	THP3	OK	2.83137	5.21445	0.881018	3.79916	5e-05	0.00135278	yes
P27325	XLOC_021342	PIM1	chr6:37137921-37143204	THP1	THP3	OK	4.21533	7.76632	0.881586	4.19054	5e-05	0.00135278	yes
P9999	XLOC_007579	VASH1	chr14:77228234-77279283	THP1	THP3	OK	5.47936	10.1477	0.889072	3.58205	5e-05	0.00135278	yes
P20884	XLOC_016234	ZNFX1	chr20:47862438-47905891	THP1	THP3	OK	7.21617	13.3861	0.891426	3.4905	5e-05	0.00135278	yes
P10998	XLOC_008506	PML	chr15:74287013-74340262	THP1	THP3	OK	7.01697	13.0186	0.891653	3.10979	5e-05	0.00135278	yes
P31342	XLOC_025853	KCNQ3	chr8:133133104-133493004	THP1	THP3	OK	0.902264	1.67446	0.892076	1.9054	0.00185	0.0310672	yes
P26383	XLOC_020577	IL6ST	chr5:55230924-55290821	THP1	THP3	OK	1.85245	3.44319	0.894312	2.67479	5e-05	0.00135278	yes
P16418	XLOC_012718	C5AR1	chr19:47813103-47825327	THP1	THP3	OK	0.768559	1.42976	0.89554	1.91101	0.0016	0.027409	yes
P32277	XLOC_026613	SIGMAR1	chr9:34634718-34637823	THP1	THP3	OK	25.093	46.7529	0.897774	2.30714	0.0003	0.00677285	yes
P33904	XLOC_027920	ZCCHC5	chrX:77911565-77914825	THP1	THP3	OK	0.973759	1.81555	0.898767	2.28379	0.00045	0.00963297	yes
P17461	XLOC_013521	PLAUR	chr19:44150008-44174498	THP1	THP3	OK	28.2405	52.9497	0.906859	4.09976	5e-05	0.00135278	yes
P29537	XLOC_024270	GIMAP8	chr7:150147717-150176483	THP1	THP3	OK	2.15938	4.0548	0.909013	4.2038	5e-05	0.00135278	yes
P19474	XLOC_015071	KIAA1211L	chr2:99410308-99552684	THP1	THP3	OK	1.51494	2.8515	0.912459	2.66601	5e-05	0.00135278	yes
P17130	XLOC_013292	HAUS8	chr19:17160570-17186343	THP1	THP3	OK	16.9031	31.8396	0.913533	2.8735	5e-05	0.00135278	yes
P28728	XLOC_022375	RPS6KA2	chr6:166822853-167275771	THP1	THP3	OK	1.67577	3.1621	0.91606	4.0086	5e-05	0.00135278	yes
P6013	XLOC_004452	RAB39A	chr11:107799200-107834208	THP1	THP3	OK	1.94981	3.69094	0.920651	2.79238	5e-05	0.00135278	yes
P11372	XLOC_008820	LYSMD2	chr15:52015260-52043650	THP1	THP3	OK	5.49279	10.4322	0.925435	2.26709	0.00075	0.0146309	yes
P19302	XLOC_014929	PELI1	chr2:64319785-64371605	THP1	THP3	OK	1.67576	3.1934	0.93028	3.70047	5e-05	0.00135278	yes
P26716	XLOC_020826	DIAPH1	chr5:140894587-140998622	THP1	THP3	OK	16.2948	31.0855	0.93183	3.0408	5e-05	0.00135278	yes
P16928	XLOC_013149	CD209	chr19:7804770-7812464	THP1	THP3	OK	5.22629	10.0946	0.949721	2.5421	5e-05	0.00135278	yes
P11903	XLOC_009259	SNN	chr16:11762288-11836734	THP1	THP3	OK	4.66667	9.01636	0.950151	2.88722	5e-05	0.00135278	yes
P11368	XLOC_008817	CYP19A1	chr15:51500253-51630795	THP1	THP3	OK	3.95425	7.64786	0.951651	5.50412	5e-05	0.00135278	yes
P14738	XLOC_011424	COL1A1	chr17:48261456-48279000	THP1	THP3	OK	0.657104	1.27147	0.9523	2.58802	0.0001	0.00255356	yes
P8043	XLOC_005950	PRKAB1	chr12:120105760-120119429	THP1	THP3	OK	6.3403	12.3069	0.956839	3.21674	5e-05	0.00135278	yes
P6754	XLOC_004999	EHD1	chr11:64620198-64647185	THP1	THP3	OK	16.7112	32.4966	0.959471	5.25977	5e-05	0.00135278	yes
P23039	XLOC_017963	RTP4	chr3:187086167-187089369	THP1	THP3	OK	8.92634	17.5268	0.973419	4.06756	5e-05	0.00135278	yes
P1692	XLOC_001138	HSD11B1	chr1:209859524-209908295	THP1	THP3	OK	5.6383	11.1582	0.984778	3.66386	5e-05	0.00135278	yes
P21802	XLOC_016995	CECR6	chr22:17597187-17612994	THP1	THP3	OK	6.65323	13.1683	0.984937	4.36807	5e-05	0.00135278	yes
P22220	XLOC_017334	HRH1	chr3:11178778-11304939	THP1	THP3	OK	0.985422	1.96347	0.994595	2.8029	5e-05	0.00135278	yes
P29211	XLOC_024023	NPTX2	chr7:98246596-98259181	THP1	THP3	OK	1.75498	3.50114	0.996368	3.04496	5e-05	0.00135278	yes
P18645	XLOC_014457	HNRNPA3	chr2:178077421-178088685	THP1	THP3	OK	10.8191	21.6624	1.00162	1.87494	0.00315	0.0472535	yes
P7705	XLOC_005703	GDF11	chr12:56137063-56211540	THP1	THP3	OK	2.94401	5.89571	1.00188	1.89473	0.00155	0.0266866	yes
P3734	XLOC_002781	OPTN	chr10:13142081-13200423	THP1	THP3	OK	4.64212	9.29948	1.00237	1.93163	0.0014	0.02435	yes
P6649	XLOC_004935	SLC15A3	chr11:60691912-60719257	THP1	THP3	OK	9.22998	18.493	1.00258	2.88046	5e-05	0.00135278	yes
P2835	XLOC_001961	ZNF697	chr1:120161999-120190390	THP1	THP3	OK	1.0655	2.13847	1.00505	3.73436	5e-05	0.00135278	yes
P15976	XLOC_012392	RAB8A	chr19:16222489-16269384	THP1	THP3	OK	11.5331	23.1891	1.00766	2.18569	0.00065	0.0129772	yes
P22079	XLOC_017213	NFAM1	chr22:42776413-42828401	THP1	THP3	OK	4.76654	9.58879	1.00841	6.23673	5e-05	0.00135278	yes
P24406	XLOC_019054	AGPAT9	chr4:84457066-84527027	THP1	THP3	OK	0.620442	1.25052	1.01116	2.03383	0.0009	0.0169041	yes
P10416	XLOC_007978	RTN1	chr14:60062693-60337557	THP1	THP3	OK	1.17433	2.36746	1.0115	2.30755	0.0003	0.00677285	yes
P28134	XLOC_021963	TAPBP	chr6:33246879-33285719	THP1	THP3	OK	48.8602	98.5702	1.01249	2.68882	5e-05	0.00135278	yes
P3348	XLOC_002301	RNASEL	chr1:182542768-182558394	THP1	THP3	OK	2.13462	4.3361	1.02242	1.99418	0.00045	0.00963297	yes
P33616	XLOC_027713	AP1S2	chrX:15843928-15873137	THP1	THP3	OK	103.865	211.038	1.0228	6.70054	5e-05	0.00135278	yes
P4893	XLOC_003597	PIK3AP1	chr10:98351662-98480279	THP1	THP3	OK	36.3669	73.9305	1.02354	6.4465	5e-05	0.00135278	yes
P18844	XLOC_014599	CYP27A1	chr2:219646471-219680016	THP1	THP3	OK	2.85985	5.82047	1.0252	3.35318	5e-05	0.00135278	yes
P14424	XLOC_011189	CCL5	chr17:34198495-34207377	THP1	THP3	OK	42.8498	87.7288	1.03376	6.39901	5e-05	0.00135278	yes
P28972	XLOC_023855	ZMIZ2	chr7:44788164-44811361	THP1	THP3	OK	16.3588	33.4929	1.03379	3.37594	5e-05	0.00135278	yes
P27329	XLOC_021345	CMTR1	chr6:37400906-37449284	THP1	THP3	OK	6.62399	13.5635	1.03396	2.50078	5e-05	0.00135278	yes
P9170	XLOC_006830	LACC1	chr13:44410488-44468068	THP1	THP3	OK	2.59292	5.31603	1.03577	4.91026	5e-05	0.00135278	yes
P17656	XLOC_013667	SYT3	chr19:51125233-51143092	THP1	THP3	OK	3.07303	6.34091	1.04503	3.76487	5e-05	0.00135278	yes
P25354	XLOC_019744	IRF2	chr4:185308875-185395726	THP1	THP3	OK	4.224	8.72261	1.04615	2.76645	5e-05	0.00135278	yes
P28176	XLOC_021983	FKBP5	chr6:35541035-35716690	THP1	THP3	OK	9.61112	19.8851	1.04891	2.71119	5e-05	0.00135278	yes
P3036	XLOC_002101	ADAR	chr1:154554533-154600456	THP1	THP3	OK	21.0963	43.7385	1.05191	3.2981	5e-05	0.00135278	yes
P16907	XLOC_013130	CD70	chr19:6581497-6591791	THP1	THP3	OK	116.237	241.161	1.05293	5.07819	5e-05	0.00135278	yes
P2383	XLOC_001643	MYCL	chr1:40361095-40367687	THP1	THP3	OK	8.53222	17.7791	1.05919	4.30721	5e-05	0.00135278	yes
P21606	XLOC_016850	TIMP3	chr22:32908539-33454377	THP1	THP3	OK	17.5401	36.5528	1.05933	6.59228	5e-05	0.00135278	yes
P33232	XLOC_027432	DIAPH2	chrX:95939661-96855597	THP1	THP3	OK	1.52114	3.17062	1.05961	2.69404	5e-05	0.00135278	yes
P20344	XLOC_015825	TOX2	chr20:42543491-42698254	THP1	THP3	OK	2.48988	5.19068	1.05985	1.94459	0.00205	0.0336387	yes
P33870	XLOC_027886	RGAG4	chrX:71130937-71381600	THP1	THP3	OK	0.75454	1.57338	1.0602	2.45787	5e-05	0.00135278	yes
P23203	XLOC_018094	EOMES	chr3:27757438-27764206	THP1	THP3	OK	1.99283	4.16848	1.0647	2.29346	0.00025	0.00577797	yes
P15502	XLOC_012050	SMAD7	chr18:46446222-46477081	THP1	THP3	OK	5.21348	10.9304	1.06802	4.33626	5e-05	0.00135278	yes
P33755	XLOC_027806	PRICKLE3	chrX:49019180-49042853	THP1	THP3	OK	4.36522	9.17447	1.07157	2.095	0.00095	0.0176488	yes
P4404	XLOC_003238	PTPRE	chr10:129705324-129884164	THP1	THP3	OK	5.34372	11.2635	1.07574	5.1571	5e-05	0.00135278	yes
P9724	XLOC_007399	REC8	chr14:24640713-24658124	THP1	THP3	OK	9.50248	20.0985	1.08071	2.56704	0.0004	0.00874103	yes
P16507	XLOC_012796	ATF5	chr19:50372289-50437193	THP1	THP3	OK	40.8858	86.545	1.08185	3.1399	5e-05	0.00135278	yes
P16861	XLOC_013100	LRG1	chr19:4536452-4540132	THP1	THP3	OK	42.4457	89.9373	1.0833	6.15418	5e-05	0.00135278	yes
P21618	XLOC_016861	APOL1	chr22:36649116-36663672	THP1	THP3	OK	3.3865	7.18201	1.08459	2.74486	0.00015	0.0036525	yes
P11440	XLOC_008866	DAPK2	chr15:64199234-64338521	THP1	THP3	OK	0.8062	1.71077	1.08544	2.47235	0.00015	0.0036525	yes
P22939	XLOC_017882	SERPINI1	chr3:167453431-167543357	THP1	THP3	OK	0.916758	1.95434	1.09207	2.0578	0.0009	0.0169041	yes
P27872	XLOC_021764	LYRM4	chr6:4995279-5261183	THP1	THP3	OK	8.97638	19.1396	1.09236	4.1843	5e-05	0.00135278	yes
P21671	XLOC_016894	APOBEC3G	chr22:39473009-39483750	THP1	THP3	OK	12.1417	25.8909	1.09248	4.50384	5e-05	0.00135278	yes
P21043	XLOC_016408	OLIG2	chr21:34398215-34401503	THP1	THP3	OK	5.50584	11.7424	1.09269	5.20427	5e-05	0.00135278	yes
P31426	XLOC_025910	PARP10	chr8:145051319-145060692	THP1	THP3	OK	70.8336	151.323	1.09513	6.97413	5e-05	0.00135278	yes
P30070	XLOC_024683	RASA4	chr7:102219778-102257205	THP1	THP3	OK	3.21106	6.86122	1.09541	2.98994	5e-05	0.00135278	yes
P13693	XLOC_010660	ABI3	chr17:47283595-47300587	THP1	THP3	OK	1.42761	3.05848	1.09921	2.59126	0.0001	0.00255356	yes
P28651	XLOC_022303	HIVEP2	chr6:143072603-143266338	THP1	THP3	OK	1.25617	2.69609	1.10184	5.6173	5e-05	0.00135278	yes
P32457	XLOC_026777	NINJ1	chr9:95883770-95896570	THP1	THP3	OK	35.1828	75.5515	1.10259	6.62064	5e-05	0.00135278	yes
P15007	XLOC_011618	NPTX1	chr17:78440632-78450404	THP1	THP3	OK	1.62946	3.50175	1.10368	4.78038	5e-05	0.00135278	yes
P31303	XLOC_025803	EXT1	chr8:118811601-119124058	THP1	THP3	OK	1.59958	3.44338	1.10614	4.07242	5e-05	0.00135278	yes
P23323	XLOC_018176	SHISA5	chr3:48509179-48542259	THP1	THP3	OK	69.342	149.394	1.10732	5.54798	5e-05	0.00135278	yes
P11198	XLOC_008691	ATP10A	chr15:25923859-26108349	THP1	THP3	OK	5.09215	10.9787	1.10836	6.51535	5e-05	0.00135278	yes
P9723	XLOC_007398	IRF9	chr14:24612425-24635868	THP1	THP3	OK	23.2334	50.2078	1.11171	2.30813	0.00035	0.00776032	yes
P20311	XLOC_015794	SRC	chr20:35973087-36033835	THP1	THP3	OK	3.70101	8.02551	1.11667	5.6531	5e-05	0.00135278	yes
P10637	XLOC_008131	WARS	chr14:100800124-100842680	THP1	THP3	OK	8.33485	18.0817	1.1173	2.32096	0.0004	0.00874103	yes
P9195	XLOC_006856	PHF11	chr13:50069800-50103117	THP1	THP3	OK	16.1371	35.0938	1.12083	3.35294	5e-05	0.00135278	yes
P15476	XLOC_012036	PSTPIP2	chr18:43563501-43652250	THP1	THP3	OK	3.25555	7.13477	1.13196	5.4011	5e-05	0.00135278	yes
P30590	XLOC_025169	LYN	chr8:56792385-56925006	THP1	THP3	OK	5.1797	11.3608	1.13312	2.1434	0.00025	0.00577797	yes
P27396	XLOC_021389	VEGFA	chr6:43737945-43754223	THP1	THP3	OK	11.4037	25.191	1.14341	4.32079	5e-05	0.00135278	yes
P3468	XLOC_002392	SLC45A3	chr1:205626900-205649630	THP1	THP3	OK	2.07701	4.5978	1.14643	2.75893	0.00025	0.00577797	yes
P28772	XLOC_023707	LFNG	chr7:2552162-2568810	THP1	THP3	OK	1.88567	4.17791	1.1477	3.37181	5e-05	0.00135278	yes
P27870	XLOC_021764	LYRM4	chr6:4995279-5261183	THP1	THP3	OK	4.89426	10.8719	1.15144	1.83787	0.0029	0.0441837	yes
P30232	XLOC_024810	PARP12	chr7:139723485-139763521	THP1	THP3	OK	6.3362	14.106	1.15462	3.5844	5e-05	0.00135278	yes
P7997	XLOC_005915	SH2B3	chr12:111843751-111889427	THP1	THP3	OK	12.3432	27.7692	1.16977	6.3669	5e-05	0.00135278	yes
P12160	XLOC_009451	CHD9	chr16:53088944-53361414	THP1	THP3	OK	1.29331	2.92075	1.17528	2.55511	0.0025	0.0394104	yes
P5399	XLOC_004023	CD44	chr11:35160416-35253949	THP1	THP3	OK	11.1582	25.3442	1.18355	5.85035	5e-05	0.00135278	yes
P20608	XLOC_016005	CPXM1	chr20:2774714-2781292	THP1	THP3	OK	0.667016	1.52166	1.18986	2.14444	0.00255	0.0400136	yes
P7925	XLOC_005864	DRAM1	chr12:102271104-102317401	THP1	THP3	OK	3.48856	7.9799	1.19374	2.78974	5e-05	0.00135278	yes
P10909	XLOC_008446	RAB8B	chr15:63481727-63559973	THP1	THP3	OK	3.5931	8.22096	1.19408	7.02833	5e-05	0.00135278	yes
P18099	XLOC_014049	MSH2	chr2:47630205-47710367	THP1	THP3	OK	2.78563	6.424	1.20547	2.91123	5e-05	0.00135278	yes
P31987	XLOC_026404	TOR1B	chr9:132565431-132574766	THP1	THP3	OK	5.60827	12.9513	1.20747	5.03142	5e-05	0.00135278	yes
P22502	XLOC_017536	ALAS1	chr3:52232098-52248343	THP1	THP3	OK	37.2415	86.291	1.2123	7.34113	5e-05	0.00135278	yes
P28588	XLOC_022257	CTGF	chr6:132269316-132272518	THP1	THP3	OK	0.730171	1.69226	1.21264	2.23513	0.00095	0.0176488	yes
P29912	XLOC_024575	GSAP	chr7:76939962-77054760	THP1	THP3	OK	3.34817	7.77205	1.21492	4.10261	5e-05	0.00135278	yes
P31830	XLOC_026310	RGS3	chr9:116207008-116360023	THP1	THP3	OK	1.38251	3.21881	1.21924	2.79881	5e-05	0.00135278	yes
P24472	XLOC_019090	DAPP1	chr4:100737980-100791346	THP1	THP3	OK	7.75434	18.1111	1.2238	6.59415	5e-05	0.00135278	yes
P17687	XLOC_013690	VSIG10L	chr19:51834794-51845378	THP1	THP3	OK	0.845132	1.99252	1.23734	3.21545	5e-05	0.00135278	yes
P21044	XLOC_016410	OLIG1	chr21:34442449-34444728	THP1	THP3	OK	22.3861	52.9697	1.24257	7.35745	5e-05	0.00135278	yes
P21790	XLOC_016981	NCAPH2	chr22:50946644-50968514	THP1	THP3	OK	7.9278	18.8211	1.24736	2.72697	5e-05	0.00135278	yes
P6629	XLOC_004917	LPXN	chr11:58294343-58345712	THP1	THP3	OK	3.97774	9.4891	1.25432	3.4228	5e-05	0.00135278	yes
P14736	XLOC_011421	SAMD14	chr17:48172100-48207246	THP1	THP3	OK	1.16125	2.7763	1.25749	2.47155	0.00015	0.0036525	yes
P10460	XLOC_008014	ZFP36L1	chr14:69254371-69262960	THP1	THP3	OK	1.34026	3.21057	1.26032	3.22497	5e-05	0.00135278	yes
P11590	XLOC_008976	CTSH	chr15:79214091-79237420	THP1	THP3	OK	70.8902	170.143	1.26309	7.79445	5e-05	0.00135278	yes
P31878	XLOC_026346	LHX2	chr9:126773888-126795565	THP1	THP3	OK	7.30423	17.6483	1.27273	4.0714	5e-05	0.00135278	yes
P32933	XLOC_027205	SAT1	chrX:23801274-23804340	THP1	THP3	OK	13.4078	32.6933	1.28592	4.51261	5e-05	0.00135278	yes
P18426	XLOC_014285	IL1RN	chr2:113875469-113891593	THP1	THP3	OK	25.3493	62.0842	1.29228	7.17215	5e-05	0.00135278	yes
P1100	XLOC_000778	CGN	chr1:151483861-151511167	THP1	THP3	OK	0.590534	1.44714	1.29312	3.27278	5e-05	0.00135278	yes
P12422	XLOC_009622	OSGIN1	chr16:83986826-83999937	THP1	THP3	OK	1.64202	4.02414	1.29321	2.81617	0.0001	0.00255356	yes
P33863	XLOC_027880	IL2RG	chrX:70327253-70331481	THP1	THP3	OK	2.57007	6.31836	1.29774	4.35899	5e-05	0.00135278	yes
P30956	XLOC_025524	TNFRSF10B	chr8:22844929-22941132	THP1	THP3	OK	2.12884	5.2459	1.30113	1.8039	0.0025	0.0394104	yes
P30240	XLOC_024814	DENND2A	chr7:140218219-140302342	THP1	THP3	OK	0.566861	1.41106	1.31571	2.73472	5e-05	0.00135278	yes
P5230	XLOC_003896	TRIM34	chr11:5617330-5665625	THP1	THP3	OK	2.48482	6.19359	1.31763	4.82294	5e-05	0.00135278	yes
P21616	XLOC_016859	APOL6	chr22:36044423-36064456	THP1	THP3	OK	2.80394	6.9934	1.31854	8.17027	5e-05	0.00135278	yes
P22216	XLOC_017329	IRAK2	chr3:10206562-10285427	THP1	THP3	OK	0.718671	1.7961	1.32146	3.35496	5e-05	0.00135278	yes
P15947	XLOC_012364	IL27RA	chr19:14142551-14163717	THP1	THP3	OK	7.75317	19.6131	1.33896	7.66712	5e-05	0.00135278	yes
P21958	XLOC_017118	PATZ1	chr22:31721789-31742249	THP1	THP3	OK	2.42274	6.18434	1.35198	2.27597	0.0009	0.0169041	yes
P25429	XLOC_019888	ANKRD33B	chr5:10564434-10657928	THP1	THP3	OK	0.750882	1.96377	1.38697	5.837	5e-05	0.00135278	yes
P10613	XLOC_008109	SERPINA1	chr14:94843083-94857029	THP1	THP3	OK	1.4531	3.82432	1.39607	4.51925	5e-05	0.00135278	yes
P6083	XLOC_004498	IL10RA	chr11:117857105-117872283	THP1	THP3	OK	5.607	14.7595	1.39635	5.05886	5e-05	0.00135278	yes
P22727	XLOC_017720	DTX3L	chr3:122246759-122294049	THP1	THP3	OK	6.96095	18.3288	1.39675	5.79238	5e-05	0.00135278	yes
P2248	XLOC_001546	FGR	chr1:27938696-27961997	THP1	THP3	OK	14.631	38.8502	1.4089	3.78465	5e-05	0.00135278	yes
P26793	XLOC_020870	TNIP1	chr5:150409412-150467221	THP1	THP3	OK	32.9497	87.6266	1.4111	4.93468	5e-05	0.00135278	yes
P28287	XLOC_022051	NFKBIE	chr6:44225749-44233525	THP1	THP3	OK	17.6645	47.2837	1.42049	6.57267	5e-05	0.00135278	yes
P28237	XLOC_022021	TFEB	chr6:41651703-41703997	THP1	THP3	OK	14.0447	37.7224	1.4254	4.04318	5e-05	0.00135278	yes
P20680	XLOC_016080	THBD	chr20:23026269-23030301	THP1	THP3	OK	18.0263	48.4455	1.42626	9.07565	5e-05	0.00135278	yes
P23247	XLOC_018120	CSRNP1	chr3:39183341-39195102	THP1	THP3	OK	2.71131	7.31558	1.43198	6.1946	5e-05	0.00135278	yes
P705	XLOC_000488	PDE4B	chr1:66258192-66840262	THP1	THP3	OK	0.70552	1.9088	1.43591	2.50521	5e-05	0.00135278	yes
P10042	XLOC_007611	C14orf159	chr14:91580356-91692031	THP1	THP3	OK	1.09798	2.97424	1.43767	2.0212	0.00265	0.0411565	yes
P6635	XLOC_004922	MPEG1	chr11:58938902-58980494	THP1	THP3	OK	1.45086	3.95103	1.44532	5.05572	5e-05	0.00135278	yes
P6332	XLOC_004692	TRIM5	chr11:5684424-5706339	THP1	THP3	OK	1.25667	3.43054	1.44883	1.91516	0.0033	0.0490718	yes
P13755	XLOC_010682	ABCC3	chr17:48712217-48769063	THP1	THP3	OK	0.599539	1.64965	1.46023	3.52634	5e-05	0.00135278	yes
P6225	XLOC_004604	IFITM3	chr11:319672-320914	THP1	THP3	OK	143.956	397.885	1.46673	3.76979	5e-05	0.00135278	yes
P14810	XLOC_011489	LIMD2	chr17:61699800-61777519	THP1	THP3	OK	9.06119	25.0495	1.46701	3.88844	5e-05	0.00135278	yes
P23671	XLOC_018420	SLC12A8	chr3:124801479-124931609	THP1	THP3	OK	0.575074	1.59221	1.46921	3.35556	5e-05	0.00135278	yes
P6411	XLOC_004751	GALNT18	chr11:11292420-11643561	THP1	THP3	OK	0.478096	1.3301	1.47616	2.22694	0.00135	0.0237224	yes
P349	XLOC_000250	THEMIS2	chr1:28199053-28213258	THP1	THP3	OK	5.32543	14.9946	1.49347	4.18034	5e-05	0.00135278	yes
P27324	XLOC_021341	FGD2	chr6:36973422-36997080	THP1	THP3	OK	5.07882	14.3321	1.49668	2.72079	5e-05	0.00135278	yes
P14406	XLOC_011177	RAD51D	chr17:33336130-33448541	THP1	THP3	OK	1.05636	2.99325	1.50262	2.6946	5e-05	0.00135278	yes
P27397	XLOC_021389	VEGFA	chr6:43737945-43754223	THP1	THP3	OK	4.8944	13.9062	1.50653	3.32969	5e-05	0.00135278	yes
P31153	XLOC_025675	MSC	chr8:72753776-72987819	THP1	THP3	OK	6.9147	19.7654	1.51524	5.72359	5e-05	0.00135278	yes
P20820	XLOC_016202	SDC4	chr20:43953925-43977064	THP1	THP3	OK	3.09082	8.86062	1.51942	2.52458	0.0021	0.0342122	yes
P17535	XLOC_013571	PTGIR	chr19:47123724-47128354	THP1	THP3	OK	2.07312	5.95776	1.52297	4.15516	5e-05	0.00135278	yes
P31753	XLOC_026264	TGFBR1	chr9:101867370-101916473	THP1	THP3	OK	2.53743	7.30563	1.52564	3.17951	5e-05	0.00135278	yes
P15830	XLOC_012282	ZNF317	chr19:9251055-9274096	THP1	THP3	OK	3.11469	8.98428	1.52831	3.04232	5e-05	0.00135278	yes
P6654	XLOC_004939	CYB561A3	chr11:61066918-61137043	THP1	THP3	OK	19.6619	57.2737	1.54247	4.29862	5e-05	0.00135278	yes
P2249	XLOC_001547	IFI6	chr1:27992571-27998724	THP1	THP3	OK	157.201	459.584	1.54772	7.90656	5e-05	0.00135278	yes
P12156	XLOC_009445	NOD2	chr16:50727522-50767209	THP1	THP3	OK	2.24875	6.60813	1.55512	4.4342	5e-05	0.00135278	yes
P5680	XLOC_004212	FERMT3	chr11:63974151-63993726	THP1	THP3	OK	57.3123	168.61	1.55677	8.29595	5e-05	0.00135278	yes
P6655	XLOC_004939	CYB561A3	chr11:61066918-61137043	THP1	THP3	OK	6.97396	20.6894	1.56884	2.12156	0.00075	0.0146309	yes
P24184	XLOC_018878	LAP3	chr4:17578926-17609590	THP1	THP3	OK	42.4075	125.81	1.56886	9.68643	5e-05	0.00135278	yes
P13591	XLOC_010593	IFI35	chr17:41158741-41166620	THP1	THP3	OK	30.3281	90.0002	1.56927	7.5638	5e-05	0.00135278	yes
P27643	XLOC_021590	NCOA7	chr6:126102306-126253176	THP1	THP3	OK	2.95847	8.84005	1.5792	5.3044	5e-05	0.00135278	yes
P29961	XLOC_024606	SAMD9	chr7:92728825-92747336	THP1	THP3	OK	5.60675	16.7552	1.57937	10.2425	5e-05	0.00135278	yes
P24436	XLOC_019070	HERC5	chr4:89378267-89427319	THP1	THP3	OK	2.27927	6.8974	1.59748	7.11444	5e-05	0.00135278	yes
P23793	XLOC_018508	PLSCR1	chr3:146232966-146262628	THP1	THP3	OK	11.2262	33.9882	1.59816	7.85622	5e-05	0.00135278	yes
P14577	XLOC_011297	JUP	chr17:39910858-39942964	THP1	THP3	OK	4.3948	13.369	1.60502	8.27888	5e-05	0.00135278	yes
P30286	XLOC_024863	TMEM176B	chr7:150488375-150502208	THP1	THP3	OK	6.13274	18.7845	1.61494	2.74248	5e-05	0.00135278	yes
P28110	XLOC_021951	TAP1	chr6:32808493-32821798	THP1	THP3	OK	27.2706	86.0022	1.65703	4.28976	5e-05	0.00135278	yes
P765	XLOC_000525	NEXN	chr1:78347032-78409578	THP1	THP3	OK	2.62108	8.27613	1.65879	7.24258	5e-05	0.00135278	yes
P26644	XLOC_020780	DCANP1	chr5:134779846-134784154	THP1	THP3	OK	6.36479	20.1157	1.66013	6.90437	5e-05	0.00135278	yes
P19616	XLOC_015207	RND3	chr2:151324706-151344209	THP1	THP3	OK	0.491618	1.61532	1.71621	3.40899	5e-05	0.00135278	yes
P28404	XLOC_022145	ME1	chr6:83920109-84140938	THP1	THP3	OK	6.30225	20.9189	1.73087	9.76303	5e-05	0.00135278	yes
P24434	XLOC_019069	HERC6	chr4:89299890-89364249	THP1	THP3	OK	1.30213	4.33286	1.73445	2.76183	5e-05	0.00135278	yes
P32968	XLOC_027233	CYBB	chrX:37639269-37672714	THP1	THP3	OK	2.88613	9.63042	1.73846	9.42908	5e-05	0.00135278	yes
P30812	XLOC_025376	LY6E	chr8:144099901-144103827	THP1	THP3	OK	92.2318	309.552	1.74684	10.7772	5e-05	0.00135278	yes
P6616	XLOC_004904	UBE2L6	chr11:57319127-57335803	THP1	THP3	OK	38.8283	130.731	1.75142	11.34	5e-05	0.00135278	yes
P6232	XLOC_004613	IRF7	chr11:612505-615999	THP1	THP3	OK	14.8317	50.7989	1.77611	4.27712	5e-05	0.00135278	yes
P28112	XLOC_021951	TAP1	chr6:32808493-32821798	THP1	THP3	OK	8.72508	30.2754	1.79491	2.54038	5e-05	0.00135278	yes
P5560	XLOC_004137	DTX4	chr11:58938902-58980494	THP1	THP3	OK	1.48671	5.16683	1.79715	5.43275	5e-05	0.00135278	yes
P27013	XLOC_021118	CD83	chr6:14110440-14137148	THP1	THP3	OK	2.27943	7.96771	1.80549	4.21906	5e-05	0.00135278	yes
P17409	XLOC_013491	POU2F2	chr19:42590180-42636625	THP1	THP3	OK	1.92877	6.74227	1.80555	2.8945	0.0002	0.00475951	yes
P26795	XLOC_020870	TNIP1	chr5:150409412-150467221	THP1	THP3	OK	6.76829	23.8794	1.8189	2.81335	5e-05	0.00135278	yes
P23215	XLOC_018103	GLB1	chr3:33038099-33138694	THP1	THP3	OK	2.48983	8.84197	1.82832	2.5298	0.0027	0.0417429	yes
P6667	XLOC_004949	FTH1	chr11:61717355-61735132	THP1	THP3	OK	734.866	2612.44	1.82984	11.7897	5e-05	0.00135278	yes
P9288	XLOC_006978	TNFSF13B	chr13:108921976-108960832	THP1	THP3	OK	2.21416	7.89058	1.83337	7.12396	5e-05	0.00135278	yes
P28401	XLOC_022144	PGM3	chr6:83777384-83906280	THP1	THP3	OK	0.700235	2.49685	1.8342	2.7277	0.00035	0.00776032	yes
P1607	XLOC_001095	BTG2	chr1:203274663-203278729	THP1	THP3	OK	9.20939	32.8988	1.83686	10.8965	5e-05	0.00135278	yes
P8803	XLOC_006487	LUM	chr12:91497231-91505542	THP1	THP3	OK	0.460292	1.64536	1.83779	3.05294	0.0001	0.00255356	yes
P2259	XLOC_001550	PTAFR	chr1:28473676-28520447	THP1	THP3	OK	0.995851	3.59063	1.85024	6.09971	5e-05	0.00135278	yes
P22695	XLOC_017700	ARHGAP31	chr3:119013219-119138323	THP1	THP3	OK	0.522327	1.89566	1.85968	6.27788	5e-05	0.00135278	yes
P16974	XLOC_013183	ANGPTL6	chr19:10196794-10213425	THP1	THP3	OK	4.65932	16.9487	1.86298	4.16144	5e-05	0.00135278	yes
P10417	XLOC_007978	RTN1	chr14:60062693-60337557	THP1	THP3	OK	0.858724	3.15672	1.87816	2.40369	0.00215	0.0349017	yes
P13216	XLOC_010288	FBXO39	chr17:6679551-6693326	THP1	THP3	OK	0.894298	3.29124	1.87981	3.5971	5e-05	0.00135278	yes
P26645	XLOC_020781	TIFAB	chr5:134784270-134788290	THP1	THP3	OK	3.03505	11.2359	1.88832	3.32424	5e-05	0.00135278	yes
P23631	XLOC_018399	HGD	chr3:120347014-120401418	THP1	THP3	OK	0.441543	1.66585	1.91563	2.71782	0.001	0.018477	yes
P21613	XLOC_016856	HMOX1	chr22:35777059-35790207	THP1	THP3	OK	10.6642	40.449	1.92333	10.4216	5e-05	0.00135278	yes
P11599	XLOC_008980	BCL2A1	chr15:80253231-80263643	THP1	THP3	OK	1.63286	6.27259	1.94166	3.05561	5e-05	0.00135278	yes
P2250	XLOC_001547	IFI6	chr1:27992571-27998724	THP1	THP3	OK	32.2733	124.022	1.94219	3.59538	5e-05	0.00135278	yes
P19788	XLOC_015330	STAT1	chr2:191833201-191878976	THP1	THP3	OK	16.6145	64.0041	1.94572	8.18963	5e-05	0.00135278	yes
P8061	XLOC_005965	P2RX7	chr12:121570621-121625823	THP1	THP3	OK	0.685808	2.66066	1.95591	2.11087	0.0027	0.0417429	yes
P15847	XLOC_012292	C19orf66	chr19:10196794-10213425	THP1	THP3	OK	10.172	39.7287	1.96558	9.44839	5e-05	0.00135278	yes
P25312	XLOC_019706	DDX60	chr4:169137441-169247116	THP1	THP3	OK	1.49474	5.85061	1.96869	4.17541	5e-05	0.00135278	yes
P19200	XLOC_014844	EIF2AK2	chr2:37331876-37384190	THP1	THP3	OK	4.43205	17.3747	1.97094	7.8026	5e-05	0.00135278	yes
P13975	XLOC_010864	RNF213	chr17:78234659-78411884	THP1	THP3	OK	1.62255	6.38983	1.97751	3.17765	5e-05	0.00135278	yes
P18829	XLOC_014587	PNKD	chr2:219135114-219232817	THP1	THP3	OK	10.0128	39.9096	1.99489	5.81969	5e-05	0.00135278	yes
P2663	XLOC_001833	GBP4	chr1:89646830-89664633	THP1	THP3	OK	0.93844	3.74478	1.99655	8.59175	5e-05	0.00135278	yes
P13976	XLOC_010864	RNF213	chr17:78234659-78411884	THP1	THP3	OK	1.46578	5.87486	2.00289	5.04369	5e-05	0.00135278	yes
P23981	XLOC_018648	BCL6	chr3:187416046-187463513	THP1	THP3	OK	1.0305	4.17271	2.01764	2.42204	0.0008	0.0154516	yes
P30405	XLOC_025041	PDGFRL	chr8:17433941-17500642	THP1	THP3	OK	0.447174	1.81583	2.02172	2.84314	0.0006	0.0121389	yes
P12180	XLOC_009469	MT2A	chr16:56642477-56643409	THP1	THP3	OK	166.595	679.023	2.02712	11.6805	5e-05	0.00135278	yes
P20795	XLOC_016177	MAFB	chr20:39314487-39317880	THP1	THP3	OK	1.47463	6.05105	2.03683	6.49168	5e-05	0.00135278	yes
P19981	XLOC_015467	SP110	chr2:231033262-231090444	THP1	THP3	OK	8.86464	36.5665	2.04439	5.17535	5e-05	0.00135278	yes
P29185	XLOC_024010	COL1A2	chr7:94023872-94060544	THP1	THP3	OK	0.40753	1.68306	2.04611	4.77106	5e-05	0.00135278	yes
P20413	XLOC_015857	CD40	chr20:44746847-44758384	THP1	THP3	OK	3.74108	15.4551	2.04656	3.63298	5e-05	0.00135278	yes
P26225	XLOC_020416	SQSTM1	chr5:179223613-179285840	THP1	THP3	OK	25.8945	107.514	2.0538	3.42711	5e-05	0.00135278	yes
P23650	XLOC_018409	PARP9	chr3:122246759-122294049	THP1	THP3	OK	1.14308	4.78676	2.06612	3.86958	5e-05	0.00135278	yes
P9450	XLOC_007118	EPSTI1	chr13:43460523-43566407	THP1	THP3	OK	1.01561	4.27654	2.0741	2.75379	5e-05	0.00135278	yes
P27019	XLOC_021123	GMPR	chr6:16238810-16295780	THP1	THP3	OK	0.898318	3.8163	2.08688	3.76269	5e-05	0.00135278	yes
P29962	XLOC_024607	SAMD9L	chr7:92759366-92777701	THP1	THP3	OK	8.045	34.2868	2.09149	11.43	5e-05	0.00135278	yes
P27205	XLOC_021256	TNF	chr6:31543343-31546116	THP1	THP3	OK	2.87324	12.2493	2.09196	4.58838	5e-05	0.00135278	yes
P21093	XLOC_016456	MX2	chr21:42733949-42781385	THP1	THP3	OK	8.44047	36.6998	2.12038	5.93568	5e-05	0.00135278	yes
P8016	XLOC_005927	OAS2	chr12:113416273-113449625	THP1	THP3	OK	1.88193	8.21176	2.12548	2.72912	5e-05	0.00135278	yes
P17905	XLOC_013894	RSAD2	chr2:7017795-7038363	THP1	THP3	OK	2.69085	11.8236	2.13553	11.0885	5e-05	0.00135278	yes
P17637	XLOC_013642	AKT1S1	chr19:50372289-50437193	THP1	THP3	OK	11.4066	50.6274	2.15005	3.09006	5e-05	0.00135278	yes
P17714	XLOC_013704	FPR1	chr19:52249022-52255150	THP1	THP3	OK	0.459812	2.0622	2.16507	2.46098	0.0006	0.0121389	yes
P6761	XLOC_005007	BATF2	chr11:64755416-64764517	THP1	THP3	OK	2.02557	9.11442	2.16982	3.36725	5e-05	0.00135278	yes
P18050	XLOC_014009	CRIM1	chr2:36583369-36778278	THP1	THP3	OK	0.322403	1.49828	2.21637	5.38667	5e-05	0.00135278	yes
P28303	XLOC_022062	PLA2G7	chr6:46655611-46703430	THP1	THP3	OK	0.298995	1.46326	2.291	2.48004	0.0008	0.0154516	yes
P22138	XLOC_017266	ODF3B	chr22:50968573-50971823	THP1	THP3	OK	5.62196	27.5603	2.29344	3.46292	5e-05	0.00135278	yes
P29110	XLOC_023946	NCF1	chr7:74188308-74203720	THP1	THP3	OK	17.647	87.6088	2.31166	12.2411	5e-05	0.00135278	yes
P3349	XLOC_002302	RGS16	chr1:182567757-182573548	THP1	THP3	OK	2.24578	11.2139	2.32	8.83757	5e-05	0.00135278	yes
P32754	XLOC_026989	SLC2A6	chr9:136336163-136344276	THP1	THP3	OK	6.59652	32.9855	2.32205	5.36207	5e-05	0.00135278	yes
P20983	XLOC_016307	HELZ2	chr20:62189438-62205592	THP1	THP3	OK	5.78237	28.9342	2.32304	12.2201	5e-05	0.00135278	yes
P14440	XLOC_011196	CCL3	chr17:34415572-34417506	THP1	THP3	OK	3.65899	18.5015	2.33812	4.21796	5e-05	0.00135278	yes
P22903	XLOC_017861	PTX3	chr3:156977531-157221415	THP1	THP3	OK	2.31029	11.8965	2.36439	8.11042	5e-05	0.00135278	yes
P27560	XLOC_021526	PRDM1	chr6:106534194-106557814	THP1	THP3	OK	0.471666	2.43571	2.36851	4.09931	5e-05	0.00135278	yes
P11116	XLOC_008604	ISG20	chr15:89178867-89199575	THP1	THP3	OK	0.806728	4.26619	2.40279	3.65476	5e-05	0.00135278	yes
P7	XLOC_000011	ISG15	chr1:948846-949919	THP1	THP3	OK	102.5	553.315	2.43248	14.8159	5e-05	0.00135278	yes
P16910	XLOC_013133	C3	chr19:6677751-6720693	THP1	THP3	OK	1.82878	9.9354	2.4417	4.78225	5e-05	0.00135278	yes
P7012	XLOC_005184	MAML2	chr11:95709756-96076344	THP1	THP3	OK	0.251273	1.38931	2.46704	6.26816	5e-05	0.00135278	yes
P19671	XLOC_015240	IFIH1	chr2:163123588-163175218	THP1	THP3	OK	8.04004	44.7582	2.47688	14.6866	5e-05	0.00135278	yes
P4116	XLOC_003048	IFIT2	chr10:91061705-91069033	THP1	THP3	OK	2.82414	15.9865	2.50097	12.779	5e-05	0.00135278	yes
P8011	XLOC_005925	OAS1	chr12:113344738-113357796	THP1	THP3	OK	4.82191	27.4986	2.51168	5.87228	5e-05	0.00135278	yes
P8013	XLOC_005925	OAS1	chr12:113344738-113357796	THP1	THP3	OK	13.7686	79.9415	2.53756	12.1749	5e-05	0.00135278	yes
P1294	XLOC_000888	IFI16	chr1:158979681-159024945	THP1	THP3	OK	2.54706	15.1783	2.57511	2.861	5e-05	0.00135278	yes
P13574	XLOC_010581	CNTNAP1	chr17:40834631-40852011	THP1	THP3	OK	0.326958	1.96982	2.59088	5.96295	5e-05	0.00135278	yes
P5323	XLOC_003973	SAA1	chr11:18287807-18291523	THP1	THP3	OK	1.91799	11.5586	2.59131	3.25446	0.00025	0.00577797	yes
P13500	XLOC_010531	CDK12	chr17:37617763-37723841	THP1	THP3	OK	0.526415	3.18331	2.59625	3.11795	0.00035	0.00776032	yes
P28860	XLOC_023778	NFE2L3	chr7:26191846-26226756	THP1	THP3	OK	2.42772	14.7532	2.60335	12.3964	5e-05	0.00135278	yes
P9001	XLOC_006626	OASL	chr12:121458094-121477045	THP1	THP3	OK	1.49344	9.3236	2.64224	6.01309	5e-05	0.00135278	yes
P28138	XLOC_021964	DAXX	chr6:33286334-33290793	THP1	THP3	OK	1.87713	11.7356	2.64429	2.09466	0.0011	0.0198145	yes
P5128	XLOC_003823	IFITM1	chr11:313990-315272	THP1	THP3	OK	48.5895	304.149	2.64606	15.1588	5e-05	0.00135278	yes
P28970	XLOC_023855	ZMIZ2	chr7:44788164-44811361	THP1	THP3	OK	3.72972	23.4468	2.65225	3.33974	5e-05	0.00135278	yes
P21411	XLOC_016721	USP18	chr22:18632757-18660162	THP1	THP3	OK	7.87021	49.8522	2.66318	10.9644	5e-05	0.00135278	yes
P32377	XLOC_026714	ALDH1A1	chr9:75515577-75568233	THP1	THP3	OK	0.213539	1.35737	2.66825	3.36836	0.00225	0.0362231	yes
P10758	XLOC_008350	DLL4	chr15:41221530-41231258	THP1	THP3	OK	2.01824	13.0325	2.69094	10.7306	5e-05	0.00135278	yes
P4123	XLOC_003052	IFIT5	chr10:91174324-91180759	THP1	THP3	OK	0.816873	5.27835	2.6919	9.27867	5e-05	0.00135278	yes
P10321	XLOC_007907	NFKBIA	chr14:35870626-35873960	THP1	THP3	OK	33.4505	216.45	2.69394	16.87	5e-05	0.00135278	yes
P22857	XLOC_017820	CHST2	chr3:142838617-142842856	THP1	THP3	OK	1.58996	10.4409	2.71518	10.7054	5e-05	0.00135278	yes
P22732	XLOC_017722	PARP14	chr3:122399671-122449687	THP1	THP3	OK	1.14947	7.58965	2.72307	4.3881	5e-05	0.00135278	yes
P3178	XLOC_002176	C1orf204	chr1:159796478-159832447	THP1	THP3	OK	0.621829	4.1165	2.72683	4.86639	5e-05	0.00135278	yes
P28708	XLOC_022350	SOD2	chr6:160100147-160114353	THP1	THP3	OK	17.1456	113.654	2.72874	8.30804	5e-05	0.00135278	yes
P4608	XLOC_003404	CXCL12	chr10:44865600-44880545	THP1	THP3	OK	0.520033	3.57302	2.78047	4.43452	5e-05	0.00135278	yes
P7207	XLOC_005324	FEZ1	chr11:125315640-125369422	THP1	THP3	OK	3.84901	27.7435	2.84959	10.1238	5e-05	0.00135278	yes
P16378	XLOC_012684	RELB	chr19:45504706-45541553	THP1	THP3	OK	8.01812	58.4327	2.86544	11.4989	5e-05	0.00135278	yes
P4117	XLOC_003049	IFIT3	chr10:91087575-91100725	THP1	THP3	OK	7.56832	57.2202	2.91848	16.0354	5e-05	0.00135278	yes
P2664	XLOC_001834	GBP5	chr1:89724633-89738544	THP1	THP3	OK	0.517891	4.00028	2.94938	7.58124	5e-05	0.00135278	yes
P28027	XLOC_021896	IER3	chr6:30710975-30712327	THP1	THP3	OK	0.451678	3.5012	2.95448	2.91045	0.0011	0.0198145	yes
P23649	XLOC_018409	PARP9	chr3:122246759-122294049	THP1	THP3	OK	4.53478	35.8053	2.98107	7.40017	5e-05	0.00135278	yes
P24352	XLOC_019013	CXCL8	chr4:74606222-74609433	THP1	THP3	OK	0.61993	4.97272	3.00386	6.0661	5e-05	0.00135278	yes
P18534	XLOC_014380	TNFAIP6	chr2:152194341-152236562	THP1	THP3	OK	0.227011	1.86148	3.03561	2.63574	0.00295	0.0447953	yes
P8015	XLOC_005927	OAS2	chr12:113416273-113449625	THP1	THP3	OK	10.5514	92.7144	3.13536	15.791	5e-05	0.00135278	yes
P27688	XLOC_021631	TNFAIP3	chr6:138144806-138204451	THP1	THP3	OK	2.00723	17.8349	3.15143	2.19868	0.0004	0.00874103	yes
P19790	XLOC_015331	STAT4	chr2:191894301-192016322	THP1	THP3	OK	0.193708	1.8571	3.2611	3.78245	5e-05	0.00135278	yes
P6234	XLOC_004613	IRF7	chr11:612505-615999	THP1	THP3	OK	4.1292	40.6923	3.30082	4.69784	5e-05	0.00135278	yes
P8014	XLOC_005926	OAS3	chr12:113376237-113411502	THP1	THP3	OK	1.38291	13.7311	3.31167	6.88646	5e-05	0.00135278	yes
P5232	XLOC_003897	TRIM22	chr11:5710816-5732093	THP1	THP3	OK	2.15272	23.4731	3.44678	10.2018	5e-05	0.00135278	yes
P21095	XLOC_016457	MX1	chr21:42792484-42831322	THP1	THP3	OK	2.27154	24.794	3.44825	3.73744	5e-05	0.00135278	yes
P4121	XLOC_003051	IFIT1	chr10:91152302-91166244	THP1	THP3	OK	2.51241	28.8955	3.5237	18.4107	5e-05	0.00135278	yes
P1305	XLOC_000896	SLAMF8	chr1:159796478-159832447	THP1	THP3	OK	0.651477	7.57828	3.54008	8.69656	5e-05	0.00135278	yes
P772	XLOC_000530	IFI44L	chr1:79086066-79112041	THP1	THP3	OK	0.620732	7.35296	3.56628	5.63159	5e-05	0.00135278	yes
P6000	XLOC_004440	BIRC3	chr11:102188180-102210135	THP1	THP3	OK	0.157666	1.87143	3.5692	5.30309	5e-05	0.00135278	yes
P13441	XLOC_010484	CCL2	chr17:32582295-32584220	THP1	THP3	OK	3.47383	41.4841	3.57796	8.92195	5e-05	0.00135278	yes
P8255	XLOC_006102	C3AR1	chr12:8210918-8218955	THP1	THP3	OK	0.263048	3.21041	3.60936	4.31364	0.0001	0.00255356	yes
P21094	XLOC_016457	MX1	chr21:42792484-42831322	THP1	THP3	OK	5.08032	63.152	3.63584	6.63443	5e-05	0.00135278	yes
P16362	XLOC_012673	BCL3	chr19:45251977-45263301	THP1	THP3	OK	3.96128	49.7733	3.65133	14.0471	5e-05	0.00135278	yes
P9449	XLOC_007118	EPSTI1	chr13:43460523-43566407	THP1	THP3	OK	1.10922	14.2687	3.68523	7.69269	5e-05	0.00135278	yes
P20409	XLOC_015855	MMP9	chr20:44637546-44645200	THP1	THP3	OK	0.54858	7.91152	3.85018	5.64778	5e-05	0.00135278	yes
P19519	XLOC_015129	IL1B	chr2:113587336-113594356	THP1	THP3	OK	0.669571	10.0145	3.90272	6.65803	5e-05	0.00135278	yes
P15854	XLOC_012298	ICAM1	chr19:10381516-10397291	THP1	THP3	OK	1.37415	22.3754	4.0253	14.5572	5e-05	0.00135278	yes
P29817	XLOC_024493	IGFBP3	chr7:45951843-45960871	THP1	THP3	OK	1.94654	34.1182	4.13156	8.43841	5e-05	0.00135278	yes
P15720	XLOC_012216	EBI3	chr19:4229539-4237524	THP1	THP3	OK	0.762397	110.944	7.18507	8.7842	5e-05	0.00135278	yes
P14400	XLOC_011174	CCL1	chr17:32687346-32690252	THP1	THP3	OK	0	1.60156	inf	-nan	5e-05	0.00135278	yes
P27069	XLOC_021157	HIST1H2BE	chr6:26184023-26184458	THP1	THP3	OK	0	2.18682	inf	-nan	0.00035	0.00776032	yes
P32279	XLOC_026616	CCL19	chr9:34689566-34691274	THP1	THP3	OK	0	8.11248	inf	-nan	5e-05	0.00135278	yes

## Sheet: THP3_THP4_cds_exp_down
test_id	gene_id	gene	locus	sample_1	sample_2	status	value_1	value_2	log2(fold_change)	test_stat	p_value	q_value	significant
P8803	XLOC_006450	LUM	chr12:91497231-91505542	THP3	THP4	OK	1.72495	0.357757	-2.2695	-3.09225	5e-05	0.00284937	yes
P29185	XLOC_023869	COL1A2	chr7:94023872-94060544	THP3	THP4	OK	1.68736	0.378662	-2.15579	-4.72981	5e-05	0.00284937	yes
P31589	XLOC_025937	CLTA	chr9:36190852-36212059	THP3	THP4	OK	98.4174	22.6871	-2.11704	-2.27803	0.0007	0.0219263	yes
P32472	XLOC_026614	SLC35D2	chr9:99075718-99145992	THP3	THP4	OK	6.05804	1.61491	-1.9074	-2.16733	0.0022	0.0461184	yes
P10950	XLOC_008421	MAP2K5	chr15:67835020-68099455	THP3	THP4	OK	4.39266	1.19308	-1.88041	-2.48038	0.0022	0.0461184	yes
P8026	XLOC_005898	PLBD2	chr12:113796370-113829422	THP3	THP4	OK	7.0956	2.08373	-1.76776	-3.06007	5e-05	0.00284937	yes
P2071	XLOC_001403	MTOR	chr1:11166587-11322608	THP3	THP4	OK	8.06975	2.50413	-1.68821	-2.06822	0.00055	0.01879	yes
P33574	XLOC_027506	HDHD1	chrX:6966960-7066231	THP3	THP4	OK	5.30074	1.72132	-1.62268	-2.24342	0.00185	0.041337	yes
P27276	XLOC_021176	PHF1	chr6:33378772-33384230	THP3	THP4	OK	13.3124	4.35051	-1.61352	-2.07182	0.0007	0.0219263	yes
P20849	XLOC_016129	SLC35C2	chr20:44978140-44993097	THP3	THP4	OK	8.86321	2.94544	-1.58934	-2.19852	0.0004	0.0143145	yes
P28588	XLOC_022122	CTGF	chr6:132269316-132272518	THP3	THP4	OK	1.69397	0.567501	-1.57771	-2.64278	0.00115	0.0300529	yes
P5323	XLOC_003943	SAA1	chr11:18287807-18291523	THP3	THP4	OK	11.6127	4.23844	-1.4541	-2.47973	0.00015	0.00669227	yes
P6203	XLOC_004556	APLP2	chr11:129939715-130014706	THP3	THP4	OK	59.9931	22.2588	-1.43042	-2.55998	0.00035	0.0130413	yes
P2992	XLOC_002064	S100A8	chr1:153362507-153363664	THP3	THP4	OK	30.3466	11.3931	-1.41338	-4.62869	5e-05	0.00284937	yes
P6884	XLOC_005072	ARAP1	chr11:72396109-72463434	THP3	THP4	OK	32.9492	13.6276	-1.27372	-3.91181	5e-05	0.00284937	yes
P32088	XLOC_026303	PTGDS	chr9:139871955-139876533	THP3	THP4	OK	130.037	56.5177	-1.20214	-4.12821	5e-05	0.00284937	yes
P14054	XLOC_010848	PRPF8	chr17:1553922-1588176	THP3	THP4	OK	19.3661	8.52084	-1.18447	-3.23773	5e-05	0.00284937	yes
P14734	XLOC_011350	DLX3	chr17:48067368-48072588	THP3	THP4	OK	1.33219	0.590936	-1.17273	-2.32355	0.0008	0.024112	yes
P26244	XLOC_020318	ZDHHC11	chr5:795719-851101	THP3	THP4	OK	3.21072	1.43999	-1.15684	-3.34474	5e-05	0.00284937	yes
P29258	XLOC_023913	PCOLCE	chr7:100183955-100205798	THP3	THP4	OK	3.76359	1.69793	-1.14833	-2.38422	0.00015	0.00669227	yes
P5573	XLOC_004119	MS4A3	chr11:59824100-59838588	THP3	THP4	OK	23.2532	10.9982	-1.08016	-3.31517	5e-05	0.00284937	yes
P12790	XLOC_009853	SEZ6L2	chr16:29882479-29910819	THP3	THP4	OK	18.4717	8.78078	-1.0729	-2.73453	0.00015	0.00669227	yes
P240	XLOC_000176	CDA	chr1:20915443-20945400	THP3	THP4	OK	6.66065	3.21257	-1.05193	-2.36561	0.00025	0.00994355	yes
P13755	XLOC_010612	ABCC3	chr17:48712217-48769063	THP3	THP4	OK	1.61445	0.781206	-1.04726	-2.79639	5e-05	0.00284937	yes
P3076	XLOC_002104	GBA	chr1:155204196-155214653	THP3	THP4	OK	7.99678	3.88685	-1.04082	-1.85612	0.00155	0.0369467	yes
P12687	XLOC_009763	PARN	chr16:14529556-14724128	THP3	THP4	OK	8.142	3.98787	-1.02976	-2.10376	0.001	0.0272897	yes
P27842	XLOC_021604	FAM120B	chr6:170599790-170716159	THP3	THP4	OK	6.47136	3.17385	-1.02784	-2.44616	0.0003	0.0115266	yes
P12798	XLOC_009859	YPEL3	chr16:30103634-30107537	THP3	THP4	OK	23.7564	11.6668	-1.02591	-3.16643	5e-05	0.00284937	yes
P977	XLOC_000674	OLFML3	chr1:114522012-114524876	THP3	THP4	OK	15.6504	7.75849	-1.01235	-4.51448	5e-05	0.00284937	yes
P11239	XLOC_008676	GOLGA8B	chr15:34817399-34875771	THP3	THP4	OK	3.93386	1.95693	-1.00736	-2.79663	5e-05	0.00284937	yes
P15916	XLOC_012254	ZNF763	chr19:12075868-12091198	THP3	THP4	OK	1.89315	0.957591	-0.98331	-2.54109	0.0002	0.00837222	yes
P8602	XLOC_006312	NFE2	chr12:54685890-54694821	THP3	THP4	OK	14.8572	7.60314	-0.966496	-4.19168	5e-05	0.00284937	yes
P17191	XLOC_013251	LPAR2	chr19:19734323-19739045	THP3	THP4	OK	32.6085	16.7317	-0.962664	-2.15075	0.00135	0.033291	yes
P27875	XLOC_021637	F13A1	chr6:6144310-6320924	THP3	THP4	OK	3.34524	1.72316	-0.957048	-3.86198	5e-05	0.00284937	yes
P10293	XLOC_007830	CTSG	chr14:25042723-25045466	THP3	THP4	OK	1640	847.508	-0.952401	-5.94856	5e-05	0.00284937	yes
P19474	XLOC_014979	KIAA1211L	chr2:99410308-99552684	THP3	THP4	OK	2.83861	1.49629	-0.923794	-2.66929	5e-05	0.00284937	yes
P7645	XLOC_005624	PFDN5	chr12:53689234-53693301	THP3	THP4	OK	257.428	137.476	-0.904989	-2.21411	0.00065	0.0208415	yes
P17835	XLOC_013700	ZNF784	chr19:56132106-56135941	THP3	THP4	OK	3.71122	2.00482	-0.888421	-2.29658	0.0003	0.0115266	yes
P18908	XLOC_014548	ITM2C	chr2:231729312-231743969	THP3	THP4	OK	62.3804	33.7372	-0.886751	-2.60269	5e-05	0.00284937	yes
P22406	XLOC_017366	TGM4	chr3:44916097-44956088	THP3	THP4	OK	1.96772	1.0678	-0.881883	-2.46416	0.00015	0.00669227	yes
P14767	XLOC_011384	MPO	chr17:56347216-56358296	THP3	THP4	OK	1.95392	1.06655	-0.87342	-2.2363	0.0007	0.0219263	yes
P30240	XLOC_024673	DENND2A	chr7:140218219-140302342	THP3	THP4	OK	1.38092	0.759724	-0.862084	-1.95164	0.0021	0.0447835	yes
P29546	XLOC_024136	AOC1	chr7:150549564-150558379	THP3	THP4	OK	17.6311	9.71389	-0.860002	-3.60393	5e-05	0.00284937	yes
P18844	XLOC_014507	CYP27A1	chr2:219646471-219680016	THP3	THP4	OK	5.7619	3.18256	-0.856355	-2.87195	5e-05	0.00284937	yes
P14340	XLOC_011067	ALDOC	chr17:26900132-26903951	THP3	THP4	OK	12.0096	6.73401	-0.834654	-3.57209	5e-05	0.00284937	yes
P19069	XLOC_014662	NOL10	chr2:10710891-10830113	THP3	THP4	OK	5.98751	3.37191	-0.828393	-1.9122	0.00215	0.0453506	yes
P14090	XLOC_010881	ATP2A3	chr17:3827162-3867758	THP3	THP4	OK	12.1478	6.84321	-0.827951	-2.79954	5e-05	0.00284937	yes
P23330	XLOC_018088	COL7A1	chr3:48601505-48632593	THP3	THP4	OK	5.25482	2.96731	-0.824485	-4.03681	5e-05	0.00284937	yes
P26223	XLOC_020297	LTC4S	chr5:179220985-179223513	THP3	THP4	OK	37.7365	21.4095	-0.817712	-2.53109	5e-05	0.00284937	yes
P16902	XLOC_013050	DENND1C	chr19:6464259-6481819	THP3	THP4	OK	26.2272	14.9693	-0.80906	-2.32665	0.0007	0.0219263	yes
P20275	XLOC_015680	TP53INP2	chr20:33292147-33301237	THP3	THP4	OK	6.93172	3.97317	-0.802922	-3.85538	5e-05	0.00284937	yes
P2887	XLOC_002007	HIST2H2BE	chr1:149856009-149858232	THP3	THP4	OK	4.09276	2.36253	-0.792741	-2.63291	0.0001	0.0050048	yes
P15007	XLOC_011551	NPTX1	chr17:78440632-78450404	THP3	THP4	OK	3.46761	2.00589	-0.789696	-3.54541	5e-05	0.00284937	yes
P24031	XLOC_018601	PIGZ	chr3:196673213-196695742	THP3	THP4	OK	4.65388	2.69481	-0.788252	-3.15846	5e-05	0.00284937	yes
P26891	XLOC_020828	HK3	chr5:176237559-176326333	THP3	THP4	OK	8.40515	4.89102	-0.781137	-2.65312	5e-05	0.00284937	yes
P459	XLOC_000314	SH3D21	chr1:36771993-36786948	THP3	THP4	OK	2.14146	1.2604	-0.76471	-1.9765	0.001	0.0272897	yes
P12123	XLOC_009353	ITGAX	chr16:31366454-31394318	THP3	THP4	OK	31.4548	18.6111	-0.757118	-2.19164	0.0007	0.0219263	yes
P17585	XLOC_013518	LMTK3	chr19:48988527-49016446	THP3	THP4	OK	1.4261	0.846266	-0.752892	-1.80969	0.00195	0.0424524	yes
P31445	XLOC_025766	FOXH1	chr8:145691719-145701718	THP3	THP4	OK	17.1525	10.1872	-0.751654	-1.94021	0.0009	0.0256983	yes
P11267	XLOC_008695	PLCB2	chr15:40578523-40600174	THP3	THP4	OK	60.3264	36.095	-0.740991	-2.08709	0.0009	0.0256983	yes
P14089	XLOC_010880	P2RX1	chr17:3799884-3819960	THP3	THP4	OK	4.99963	2.99264	-0.740405	-2.0858	0.0005	0.0172119	yes
P19781	XLOC_015232	SLC40A1	chr2:190425315-190445537	THP3	THP4	OK	3.28062	1.97657	-0.730975	-2.94952	5e-05	0.00284937	yes
P3879	XLOC_002865	ALOX5	chr10:45869623-45948569	THP3	THP4	OK	13.8347	8.36526	-0.725813	-2.25252	0.0001	0.0050048	yes
P17070	XLOC_013168	C19orf57	chr19:13993167-14016909	THP3	THP4	OK	2.94449	1.78922	-0.718682	-2.13002	0.0005	0.0172119	yes
P15719	XLOC_012135	ANKRD24	chr19:4183350-4224811	THP3	THP4	OK	3.53596	2.1562	-0.713611	-2.57316	5e-05	0.00284937	yes
P17489	XLOC_013459	TRAPPC6A	chr19:45666185-45681501	THP3	THP4	OK	24.8229	15.2329	-0.704482	-2.00906	0.0006	0.0199946	yes
P27975	XLOC_021710	HIST1H2BK	chr6:27106071-27114637	THP3	THP4	OK	37.4157	23.0279	-0.700258	-3.07707	5e-05	0.00284937	yes
P16943	XLOC_013082	PRAM1	chr19:8554939-8567538	THP3	THP4	OK	11.6626	7.22668	-0.690486	-2.15809	0.00035	0.0130413	yes
P13151	XLOC_010173	SGSM2	chr17:2240805-2284352	THP3	THP4	OK	8.24895	5.11365	-0.689855	-2.05444	0.0003	0.0115266	yes
P16978	XLOC_013108	S1PR2	chr19:10332108-10341948	THP3	THP4	OK	1.69617	1.05187	-0.689328	-1.93553	0.00115	0.0300529	yes
P3981	XLOC_002941	PALD1	chr10:72238563-72328206	THP3	THP4	OK	6.61822	4.12375	-0.682486	-3.2368	5e-05	0.00284937	yes
P1135	XLOC_000812	S100A9	chr1:153330329-153333503	THP3	THP4	OK	120.551	75.326	-0.67843	-3.34004	5e-05	0.00284937	yes
P19313	XLOC_014854	CNRIP1	chr2:68511302-68547183	THP3	THP4	OK	3.78551	2.36735	-0.677213	-1.99856	0.0007	0.0219263	yes
P3069	XLOC_002101	MUC1	chr1:155158299-155162706	THP3	THP4	OK	19.6917	12.3426	-0.673936	-2.29863	0.00025	0.00994355	yes
P32668	XLOC_026764	PIP5KL1	chr9:130683066-130693076	THP3	THP4	OK	6.86549	4.31066	-0.671453	-1.85665	0.0013	0.0326517	yes
P23320	XLOC_018082	PLXNB1	chr3:48445260-48471460	THP3	THP4	OK	1.4575	0.915856	-0.670307	-2.41263	0.0001	0.0050048	yes
P3328	XLOC_002276	SEC16B	chr1:177898241-177939050	THP3	THP4	OK	1.68488	1.05903	-0.669908	-2.0187	0.00085	0.0248997	yes
P34161	XLOC_027959	GABRE	chrX:151121595-151143151	THP3	THP4	OK	3.47579	2.19341	-0.664169	-2.66966	5e-05	0.00284937	yes
P12228	XLOC_009444	MMP15	chr16:58059281-58080804	THP3	THP4	OK	7.61074	4.8293	-0.656222	-3.00385	5e-05	0.00284937	yes
P19228	XLOC_014775	OXER1	chr2:42989638-42991401	THP3	THP4	OK	13.0726	8.38841	-0.640075	-2.90406	5e-05	0.00284937	yes
P8112	XLOC_005961	ZNF664	chr12:124457761-124800570	THP3	THP4	OK	9.24133	5.93181	-0.639627	-2.18862	5e-05	0.00284937	yes
P22811	XLOC_017693	EPHB1	chr3:134514098-134979307	THP3	THP4	OK	6.69597	4.30313	-0.637908	-2.98246	5e-05	0.00284937	yes
P448	XLOC_000306	TFAP2E	chr1:36035414-36060927	THP3	THP4	OK	5.32169	3.43309	-0.632379	-1.8841	0.00235	0.0478574	yes
P4037	XLOC_002978	RPS24	chr10:79793517-79816571	THP3	THP4	OK	1940.77	1256.38	-0.627354	-2.53009	5e-05	0.00284937	yes
P22113	XLOC_017140	WNT7B	chr22:46316247-46373008	THP3	THP4	OK	4.02238	2.60805	-0.625076	-2.57732	5e-05	0.00284937	yes
P12296	XLOC_009472	FAM65A	chr16:67562716-67580691	THP3	THP4	OK	12.6851	8.23544	-0.623216	-2.62881	5e-05	0.00284937	yes
P13622	XLOC_010544	ADAM11	chr17:42836567-42859214	THP3	THP4	OK	2.51141	1.63823	-0.616361	-2.42246	5e-05	0.00284937	yes
P11271	XLOC_008696	C15orf52	chr15:40623652-40633168	THP3	THP4	OK	2.85026	1.86272	-0.613687	-2.71256	5e-05	0.00284937	yes
P30280	XLOC_024717	ZNF467	chr7:149461452-149470295	THP3	THP4	OK	18.509	12.156	-0.606557	-2.80213	5e-05	0.00284937	yes
P30071	XLOC_024545	UPK3BL	chr7:102277194-102312176	THP3	THP4	OK	20.5374	13.5112	-0.604095	-2.62887	5e-05	0.00284937	yes
P8517	XLOC_006248	NCKAP5L	chr12:50184928-50222208	THP3	THP4	OK	2.82787	1.87618	-0.591912	-2.37886	0.00025	0.00994355	yes
P21621	XLOC_016764	NCF4	chr22:37257029-37274059	THP3	THP4	OK	89.916	59.6572	-0.591881	-2.23768	0.00015	0.00669227	yes
P15630	XLOC_012071	AZU1	chr19:827639-832019	THP3	THP4	OK	2561.48	1713.41	-0.580108	-2.57022	5e-05	0.00284937	yes
P7360	XLOC_005434	CLSTN3	chr12:7282966-7311530	THP3	THP4	OK	5.02014	3.35979	-0.579359	-2.66129	5e-05	0.00284937	yes
P1691	XLOC_001135	G0S2	chr1:209848669-209849735	THP3	THP4	OK	26.5082	17.7423	-0.579249	-2.29242	0.00015	0.00669227	yes
P22079	XLOC_017114	NFAM1	chr22:42776413-42828401	THP3	THP4	OK	9.42059	6.3085	-0.578521	-3.02765	5e-05	0.00284937	yes
P30867	XLOC_025273	DEFB1	chr8:6728096-6735529	THP3	THP4	OK	103.552	69.3771	-0.57782	-2.76323	5e-05	0.00284937	yes
P12291	XLOC_009469	PLEKHG4	chr16:67312059-67360661	THP3	THP4	OK	8.71598	5.84505	-0.576447	-1.88076	0.0013	0.0326517	yes
P11166	XLOC_008597	ARRDC4	chr15:98503932-98517068	THP3	THP4	OK	9.61567	6.50372	-0.564121	-2.84217	5e-05	0.00284937	yes
P21936	XLOC_017006	RNF215	chr22:30774802-30783302	THP3	THP4	OK	5.24547	3.54828	-0.563952	-1.82605	0.00185	0.041337	yes
P6739	XLOC_004967	RASGRP2	chr11:64494382-64512928	THP3	THP4	OK	128.997	87.4352	-0.56105	-3.32415	5e-05	0.00284937	yes
P30810	XLOC_025213	THEM6	chr8:143808620-143818350	THP3	THP4	OK	7.70628	5.25355	-0.552743	-2.23705	0.00045	0.0156898	yes
P22042	XLOC_017082	RPL3	chr22:39708886-39715721	THP3	THP4	OK	638.389	436.576	-0.548202	-1.90773	0.0009	0.0256983	yes
P28475	XLOC_022059	BEND3	chr6:107386384-107435636	THP3	THP4	OK	1.43046	0.978499	-0.547835	-2.09506	0.00045	0.0156898	yes
P5704	XLOC_004193	CCDC88B	chr11:64107689-64125006	THP3	THP4	OK	59.0967	40.5155	-0.544605	-2.06289	0.00035	0.0130413	yes
P20562	XLOC_015886	OPRL1	chr20:62711470-62731996	THP3	THP4	OK	3.34135	2.29166	-0.544039	-1.96347	0.00075	0.0229105	yes
P12780	XLOC_009845	NPIPB11	chr16:29392638-29415123	THP3	THP4	OK	5.54959	3.80983	-0.542655	-2.40084	0.00015	0.00669227	yes
P10613	XLOC_008060	SERPINA1	chr14:94843083-94857029	THP3	THP4	OK	3.74798	2.57763	-0.540069	-2.2543	5e-05	0.00284937	yes
P24738	XLOC_019202	MXD4	chr4:2249159-2263763	THP3	THP4	OK	16.2019	11.1779	-0.535507	-1.97189	0.0012	0.030825	yes
P22088	XLOC_017120	A4GALT	chr22:43088126-43116876	THP3	THP4	OK	6.0683	4.19496	-0.532633	-2.02198	0.00085	0.0248997	yes
P5797	XLOC_004257	ANKRD13D	chr11:67056761-67070151	THP3	THP4	OK	118.994	82.4622	-0.529088	-2.06337	0.00015	0.00669227	yes
P10700	XLOC_008261	GOLGA8N	chr15:32885656-32899511	THP3	THP4	OK	6.72635	4.6645	-0.528101	-2.58232	5e-05	0.00284937	yes
P33299	XLOC_027298	COL4A5	chrX:107683073-107940775	THP3	THP4	OK	2.09205	1.45496	-0.523943	-2.33318	5e-05	0.00284937	yes
P1638	XLOC_001109	CDK18	chr1:205473683-205501927	THP3	THP4	OK	19.0364	13.2934	-0.51805	-1.98772	0.00125	0.031868	yes
P31711	XLOC_026050	FGD3	chr9:95709600-95798518	THP3	THP4	OK	22.0357	15.3935	-0.517519	-2.20264	0.00025	0.00994355	yes
P15623	XLOC_012065	FSTL3	chr19:676388-683392	THP3	THP4	OK	5.77146	4.03462	-0.516505	-2.27939	5e-05	0.00284937	yes
P31459	XLOC_025777	ZNF16	chr8:146155743-146176274	THP3	THP4	OK	4.04351	2.83673	-0.51138	-1.94552	0.0011	0.0291393	yes
P5819	XLOC_004273	TCIRG1	chr11:67806461-67888858	THP3	THP4	OK	158.792	111.606	-0.508721	-2.17441	0.00015	0.00669227	yes
P22132	XLOC_017164	DENND6B	chr22:50750391-50765489	THP3	THP4	OK	9.03791	6.37629	-0.503271	-2.13267	0.00015	0.00669227	yes
P13667	XLOC_010572	TBKBP1	chr17:45772629-45789429	THP3	THP4	OK	8.27262	5.84808	-0.500382	-2.38916	5e-05	0.00284937	yes
P5526	XLOC_004095	SERPING1	chr11:57365026-57382326	THP3	THP4	OK	4.91052	3.47548	-0.498664	-1.76827	0.00175	0.0399583	yes
P12168	XLOC_009399	MMP2	chr16:55512741-55540603	THP3	THP4	OK	12.4076	8.79464	-0.496525	-2.21385	0.00025	0.00994355	yes
P11890	XLOC_009192	ABAT	chr16:8768443-8878432	THP3	THP4	OK	2.31074	1.63885	-0.495672	-1.96129	0.00085	0.0248997	yes
P15720	XLOC_012136	EBI3	chr19:4229539-4237524	THP3	THP4	OK	109.401	77.6231	-0.495064	-2.72657	5e-05	0.00284937	yes
P22992	XLOC_017841	ABCF3	chr3:183903862-183911973	THP3	THP4	OK	21.0205	14.9282	-0.493755	-1.89272	0.00185	0.041337	yes
P13238	XLOC_010231	NLGN2	chr17:7311501-7323183	THP3	THP4	OK	2.99322	2.1302	-0.490707	-2.08441	0.0004	0.0143145	yes
P32292	XLOC_026450	FAM214B	chr9:35104117-35115893	THP3	THP4	OK	9.03943	6.45548	-0.485707	-2.30047	5e-05	0.00284937	yes
P23391	XLOC_018126	HYAL3	chr3:50316457-50336899	THP3	THP4	OK	146.149	104.388	-0.485485	-1.84968	0.00075	0.0229105	yes
P30804	XLOC_025207	PTP4A3	chr8:142431487-142442554	THP3	THP4	OK	11.0588	7.9024	-0.484839	-1.87316	0.00145	0.0350559	yes
P27258	XLOC_021157	HLA-DRA	chr6:32407618-32412826	THP3	THP4	OK	14.4809	10.3654	-0.482375	-2.20468	0.0001	0.0050048	yes
P3043	XLOC_002094	PBXIP1	chr1:154916551-154928579	THP3	THP4	OK	16.0847	11.5451	-0.478408	-2.37046	5e-05	0.00284937	yes
P29260	XLOC_023914	MOSPD3	chr7:100209724-100213000	THP3	THP4	OK	48.1051	34.5846	-0.476058	-2.28469	5e-05	0.00284937	yes
P905	XLOC_000624	CELSR2	chr1:109792640-109818378	THP3	THP4	OK	2.10918	1.52561	-0.467298	-2.13339	0.00025	0.00994355	yes
P2387	XLOC_001639	COL9A2	chr1:40763973-40782939	THP3	THP4	OK	1954.68	1424.74	-0.456238	-2.79828	5e-05	0.00284937	yes
P32463	XLOC_026606	FBP1	chr9:97365420-97402531	THP3	THP4	OK	11.7546	8.61508	-0.448292	-1.96416	0.00055	0.0187901	yes
P16483	XLOC_012702	FCGRT	chr19:50015535-50046915	THP3	THP4	OK	152.515	111.85	-0.447378	-2.03836	0.0004	0.0143145	yes
P9652	XLOC_007304	RNASE3	chr14:21359561-21360507	THP3	THP4	OK	20.9346	15.3559	-0.447092	-1.93163	0.0012	0.030825	yes
P12898	XLOC_009947	CCDC102A	chr16:57546089-57570477	THP3	THP4	OK	12.7911	9.43866	-0.438487	-1.99349	0.0009	0.0256983	yes
P1760	XLOC_001177	MARC1	chr1:220960038-220987741	THP3	THP4	OK	7.61778	5.66702	-0.426779	-1.89487	0.00085	0.0248997	yes
P26719	XLOC_020706	ARAP3	chr5:141032967-141061800	THP3	THP4	OK	3.07209	2.28579	-0.426528	-1.93312	0.001	0.0272897	yes
P11979	XLOC_009269	NPIPB5	chr16:22524843-22547841	THP3	THP4	OK	5.08629	3.79064	-0.424173	-1.95331	0.0011	0.0291393	yes
P15631	XLOC_012072	PRTN3	chr19:840984-848324	THP3	THP4	OK	1890.17	1408.74	-0.424108	-2.51253	5e-05	0.00284937	yes
P5701	XLOC_004192	PRDX5	chr11:64085559-64089295	THP3	THP4	OK	169.732	126.503	-0.424084	-2.31704	5e-05	0.00284937	yes
P26688	XLOC_020689	TMEM173	chr5:138855007-138862400	THP3	THP4	OK	194.346	144.875	-0.423819	-2.01059	0.0004	0.0143145	yes
P3406	XLOC_002335	TMEM9	chr1:201103898-201140710	THP3	THP4	OK	31.8746	23.813	-0.420658	-1.84306	0.00245	0.0495221	yes
P33375	XLOC_027360	BCORL1	chrX:129139163-129192058	THP3	THP4	OK	2.08911	1.56589	-0.415909	-1.87568	0.00115	0.0300529	yes
P16469	XLOC_012688	CD37	chr19:49838676-49865714	THP3	THP4	OK	227.058	170.659	-0.411949	-2.31514	0.00015	0.00669227	yes
P18822	XLOC_014489	IGFBP2	chr2:217498126-217529158	THP3	THP4	OK	40.6612	30.6045	-0.409908	-1.97786	0.0009	0.0256983	yes
P17861	XLOC_013721	ZNF814	chr19:58380746-58400442	THP3	THP4	OK	3.22902	2.4346	-0.407416	-1.91533	0.00075	0.0229105	yes
P20064	XLOC_015520	SOX12	chr20:300330-335512	THP3	THP4	OK	17.5701	13.2589	-0.406163	-1.97092	0.00085	0.0248997	yes
P16269	XLOC_012527	PLD3	chr19:40826960-40884397	THP3	THP4	OK	283.801	214.791	-0.401944	-2.37125	5e-05	0.00284937	yes
P2259	XLOC_001545	PTAFR	chr1:28473676-28520447	THP3	THP4	OK	3.53581	2.67673	-0.40157	-1.77906	0.00185	0.041337	yes
P13155	XLOC_010175	RAP1GAP2	chr17:2699731-2941035	THP3	THP4	OK	2.31835	1.75544	-0.401265	-1.83142	0.0019	0.0417661	yes
P16423	XLOC_012644	GLTSCR2	chr19:48248792-48260323	THP3	THP4	OK	171.931	130.567	-0.397038	-2.29598	5e-05	0.00284937	yes
P21654	XLOC_016785	PICK1	chr22:38453261-38471708	THP3	THP4	OK	9.47026	7.19621	-0.396166	-1.70269	0.0019	0.0417661	yes
P16480	XLOC_012695	RPL13A	chr19:49990810-49995564	THP3	THP4	OK	3198.98	2436.4	-0.392858	-2.25749	0.00015	0.00669227	yes
P19918	XLOC_015338	NHEJ1	chr2:219940045-220025587	THP3	THP4	OK	8.13762	6.21231	-0.389477	-1.7603	0.00215	0.0453506	yes
P31920	XLOC_026191	STXBP1	chr9:130374485-130454995	THP3	THP4	OK	4.31489	3.29715	-0.388107	-1.78506	0.0018	0.0407569	yes
P21015	XLOC_016274	NCAM2	chr21:22370632-22912517	THP3	THP4	OK	8.30101	6.3553	-0.385326	-1.99609	0.0004	0.0143145	yes
P18088	XLOC_013950	EPAS1	chr2:46524540-46613842	THP3	THP4	OK	6.29422	4.84477	-0.3776	-1.82012	0.00145	0.0350559	yes
P33848	XLOC_027687	OPHN1	chrX:67262185-67653299	THP3	THP4	OK	1.89099	1.45918	-0.373982	-1.77738	0.0022	0.0461184	yes
P20690	XLOC_015999	CST3	chr20:23608533-23618685	THP3	THP4	OK	685.265	528.92	-0.373612	-2.27293	5e-05	0.00284937	yes
P34193	XLOC_027982	ARHGAP4	chrX:153172829-153191714	THP3	THP4	OK	139.446	107.637	-0.373533	-2.22421	0.0002	0.00837222	yes
P18473	XLOC_014230	SFT2D3	chr2:128458596-128461407	THP3	THP4	OK	8.58307	6.63491	-0.371418	-1.76157	0.0021	0.0447835	yes
P18325	XLOC_014140	RPL31	chr2:101618690-101767846	THP3	THP4	OK	2004.81	1563.69	-0.358516	-1.79066	0.00195	0.0424524	yes
P11129	XLOC_008562	ZNF710	chr15:90544722-90625432	THP3	THP4	OK	20.0794	15.6673	-0.357953	-1.97591	0.0006	0.0199946	yes
P2997	XLOC_002069	S100A4	chr1:153516090-153524812	THP3	THP4	OK	1369.57	1072.5	-0.352748	-2.14499	0.0001	0.0050048	yes
P15633	XLOC_012074	CFD	chr19:859658-864894	THP3	THP4	OK	265.985	208.899	-0.348536	-1.93456	0.0006	0.0199946	yes
P6671	XLOC_004924	EEF1G	chr11:62327064-62341460	THP3	THP4	OK	1216.5	957.508	-0.345384	-2.13681	0.0001	0.0050048	yes
P16310	XLOC_012553	RPS19	chr19:42363936-42376995	THP3	THP4	OK	1655.77	1303.55	-0.345059	-1.89146	0.0013	0.0326517	yes
P12824	XLOC_009879	ZNF629	chr16:30789769-30798523	THP3	THP4	OK	9.45543	7.45185	-0.343545	-1.8298	0.00195	0.0424524	yes
P16021	XLOC_012337	RPL18A	chr19:17970686-17974133	THP3	THP4	OK	2607.88	2056.16	-0.342924	-2.13091	5e-05	0.00284937	yes
P15632	XLOC_012073	ELANE	chr19:850748-856423	THP3	THP4	OK	1125.65	891.249	-0.336858	-1.84754	0.00155	0.0369467	yes
P1793	XLOC_001199	ADCK3	chr1:227127937-227175246	THP3	THP4	OK	42.8704	34.1028	-0.330093	-1.8253	0.0019	0.0417661	yes
P28729	XLOC_022242	RNASET2	chr6:167342876-167370077	THP3	THP4	OK	303.895	242.105	-0.327938	-1.8509	0.00135	0.033291	yes
P34024	XLOC_027827	RPL39	chrX:118920466-118925622	THP3	THP4	OK	2161.9	1728.68	-0.322631	-1.99489	0.0006	0.0199946	yes
P15818	XLOC_012196	RPS28	chr19:8386383-8387280	THP3	THP4	OK	3236.62	2595.79	-0.318312	-1.95706	0.0007	0.0219263	yes
P9460	XLOC_007080	TPT1	chr13:45907605-45915419	THP3	THP4	OK	549.969	441.899	-0.315635	-1.94914	0.0009	0.0256983	yes
P23429	XLOC_018144	RPL29	chr3:52027614-52029958	THP3	THP4	OK	2136.73	1721.73	-0.311543	-1.93503	0.00065	0.0208415	yes
P6433	XLOC_004737	RPS13	chr11:17095938-17099220	THP3	THP4	OK	2306.56	1861.79	-0.309056	-1.91676	0.0006	0.0199946	yes
P20816	XLOC_016109	SLPI	chr20:43880879-43883205	THP3	THP4	OK	226.619	183.406	-0.305226	-1.75904	0.00225	0.0466617	yes
P14473	XLOC_011149	RPL23	chr17:37004059-37010053	THP3	THP4	OK	1622.09	1312.96	-0.305029	-1.87124	0.00105	0.0283124	yes
P33872	XLOC_027705	RPS4X	chrX:71492452-71497141	THP3	THP4	OK	1395.15	1132.04	-0.301493	-1.88176	0.0011	0.0291393	yes
P26780	XLOC_020740	CD74	chr5:149781199-149792499	THP3	THP4	OK	305.612	248.139	-0.300549	-1.80182	0.00135	0.033291	yes
P17356	XLOC_013374	RPS16	chr19:39923846-39926618	THP3	THP4	OK	2504.83	2038.77	-0.297015	-1.85302	0.00105	0.0283124	yes
P16591	XLOC_012839	RPS9	chr19:54704725-54711517	THP3	THP4	OK	1174.39	956.303	-0.296372	-1.80819	0.00205	0.0439939	yes
P24496	XLOC_019004	RPL34	chr4:109541721-109551639	THP3	THP4	OK	350.895	287.251	-0.288726	-1.75578	0.00175	0.0399583	yes
P32184	XLOC_026367	RPS6	chr9:19376253-19380235	THP3	THP4	OK	4339.97	3571.35	-0.281217	-1.7516	0.0019	0.0417661	yes
P27271	XLOC_021171	RPS18	chr6:33239851-33244281	THP3	THP4	OK	4667.62	3843.71	-0.280186	-1.75279	0.0022	0.0461184	yes

## Sheet: THP3_THP4_cds_exp_up
test_id	gene_id	gene	locus	sample_1	sample_2	status	value_1	value_2	log2(fold_change)	test_stat	p_value	q_value	significant
P11987	XLOC_009277	PLK1	chr16:23690142-23724821	THP3	THP4	OK	99.8894	121.806	0.286187	1.71131	0.0023	0.0470511	yes
P12888	XLOC_009940	NUDT21	chr16:56463047-56485261	THP3	THP4	OK	21.7531	26.6809	0.29459	1.73025	0.0023	0.0470511	yes
P7	XLOC_000011	ISG15	chr1:948846-949919	THP3	THP4	OK	549.673	676.123	0.298712	1.77911	0.0019	0.0417661	yes
P10642	XLOC_008088	HSP90AA1	chr14:102546993-102606086	THP3	THP4	OK	543.88	669.78	0.3004	1.86282	0.00095	0.0262956	yes
P18673	XLOC_014389	ZC3H15	chr2:187350884-187374087	THP3	THP4	OK	53.6037	66.1471	0.303345	1.75181	0.00225	0.0466617	yes
P24184	XLOC_018771	LAP3	chr4:17578926-17609590	THP3	THP4	OK	125.424	155.176	0.307087	1.864	0.00135	0.033291	yes
P27877	XLOC_021639	SSR1	chr6:7281375-7313547	THP3	THP4	OK	5.54129	6.85856	0.307683	1.71406	0.0024	0.0486565	yes
P3469	XLOC_002382	NUCKS1	chr1:205681946-205719372	THP3	THP4	OK	62.3387	77.2504	0.309414	1.9194	0.00075	0.0229105	yes
P29442	XLOC_024048	NUP205	chr7:135242661-135333499	THP3	THP4	OK	16.5351	20.4938	0.309662	1.79287	0.00195	0.0424524	yes
P18905	XLOC_014547	CAB39	chr2:231577556-231685790	THP3	THP4	OK	20.612	25.5809	0.311585	1.7819	0.00225	0.0466617	yes
P679	XLOC_000472	USP1	chr1:62901974-62917475	THP3	THP4	OK	22.4932	27.9369	0.312683	1.77046	0.00145	0.0350559	yes
P29696	XLOC_024257	CYCS	chr7:25158269-25164980	THP3	THP4	OK	26.7256	33.2049	0.313174	1.86985	0.0014	0.0342747	yes
P10728	XLOC_008283	BUB1B	chr15:40453209-40569688	THP3	THP4	OK	28.1238	34.9504	0.313516	1.82454	0.0019	0.0417661	yes
P15251	XLOC_011788	ME2	chr18:48405431-48476162	THP3	THP4	OK	19.5617	24.3174	0.313958	1.80603	0.00125	0.031868	yes
P10890	XLOC_008382	CCNB2	chr15:59397283-59417244	THP3	THP4	OK	60.2781	74.9328	0.313963	1.78606	0.0017	0.0391462	yes
P15057	XLOC_011588	FASN	chr17:80036212-80056106	THP3	THP4	OK	57.9792	72.1058	0.314581	1.82503	0.00165	0.0385844	yes
P5313	XLOC_003932	C11orf58	chr11:16760147-16779901	THP3	THP4	OK	30.8911	38.4283	0.314977	1.85447	0.00145	0.0350559	yes
P6612	XLOC_004873	SLC43A3	chr11:57174425-57195053	THP3	THP4	OK	75.0994	93.435	0.315161	1.7347	0.00225	0.0466617	yes
P19065	XLOC_014660	ODC1	chr2:10580496-10588680	THP3	THP4	OK	69.0795	86.0107	0.316259	1.79583	0.00185	0.041337	yes
P8102	XLOC_005955	TMED2	chr12:124069075-124082688	THP3	THP4	OK	65.9597	82.1452	0.316593	1.88582	0.001	0.0272897	yes
P17962	XLOC_013860	RAB10	chr2:26256728-26360323	THP3	THP4	OK	30.0427	37.4238	0.316944	1.85727	0.0013	0.0326517	yes
P17826	XLOC_013693	UBE2S	chr19:55912649-55919325	THP3	THP4	OK	369.537	460.832	0.318522	1.94546	0.00085	0.0248997	yes
P14946	XLOC_011499	H3F3B	chr17:73772514-73776016	THP3	THP4	OK	92.8993	115.892	0.319046	1.96017	0.0007	0.0219263	yes
P31167	XLOC_025524	TCEB1	chr8:74857372-74884522	THP3	THP4	OK	58.7598	73.3164	0.319307	1.83806	0.00115	0.0300529	yes
P4135	XLOC_003049	KIF11	chr10:94352824-94415152	THP3	THP4	OK	15.1395	18.8935	0.319579	1.82542	0.00135	0.033291	yes
P18023	XLOC_013897	WDR43	chr2:29117508-29171086	THP3	THP4	OK	15.832	19.7582	0.319609	1.74252	0.0019	0.0417661	yes
P21348	XLOC_016551	CSTB	chr21:45193545-45196256	THP3	THP4	OK	224.633	280.418	0.32001	1.90251	0.00155	0.0369467	yes
P26221	XLOC_020295	CANX	chr5:179125929-179158639	THP3	THP4	OK	138.259	172.886	0.322448	2.02257	0.00035	0.0130413	yes
P8016	XLOC_005892	OAS2	chr12:113416263-113449625	THP3	THP4	OK	91.5944	114.545	0.322578	1.88403	0.00145	0.0350559	yes
P2788	XLOC_001919	SLC16A1	chr1:113454469-113498975	THP3	THP4	OK	18.0623	22.5966	0.323123	1.85777	0.0017	0.0391462	yes
P13666	XLOC_010571	KPNB1	chr17:45727142-45762854	THP3	THP4	OK	65.4674	81.942	0.323827	1.77056	0.0018	0.0407569	yes
P33646	XLOC_027547	EIF1AX	chrX:20142635-20159966	THP3	THP4	OK	15.7467	19.7276	0.325161	1.85255	0.00105	0.0283124	yes
P10932	XLOC_008411	RAB11A	chr15:66161796-66184329	THP3	THP4	OK	13.0953	16.4063	0.325199	1.78651	0.0017	0.0391462	yes
P19671	XLOC_015147	IFIH1	chr2:163123588-163175218	THP3	THP4	OK	44.1857	55.4056	0.32645	1.9281	0.00085	0.0248997	yes
P1774	XLOC_001188	DEGS1	chr1:224370909-224381142	THP3	THP4	OK	76.8031	96.4364	0.328413	1.96032	0.00085	0.0248997	yes
P1785	XLOC_001193	SRP9	chr1:225965514-225978168	THP3	THP4	OK	176.375	221.557	0.329036	1.93199	0.0011	0.0291393	yes
P7718	XLOC_005678	PA2G4	chr12:56498102-56507869	THP3	THP4	OK	103.689	130.376	0.330412	1.80677	0.0016	0.0376097	yes
P18562	XLOC_014310	PSMD14	chr2:162164785-162268228	THP3	THP4	OK	40.829	51.4311	0.333044	1.86629	0.0013	0.0326517	yes
P2323	XLOC_001598	PSMB2	chr1:36065142-36107445	THP3	THP4	OK	29.8563	37.612	0.333157	1.98276	0.00065	0.0208415	yes
P24585	XLOC_019076	ABCE1	chr4:145915726-146050676	THP3	THP4	OK	25.324	31.9777	0.336564	1.87251	0.00085	0.0248997	yes
P14817	XLOC_011423	CCDC47	chr17:61822609-61851088	THP3	THP4	OK	14.4105	18.2211	0.338491	1.84731	0.0012	0.030825	yes
P12845	XLOC_009907	VPS35	chr16:46693588-46723144	THP3	THP4	OK	18.8095	23.7958	0.339246	1.89537	0.0008	0.024112	yes
P9819	XLOC_007407	TMX1	chr14:51706885-51724372	THP3	THP4	OK	10.0326	12.7089	0.341146	1.83386	0.0016	0.0376097	yes
P25440	XLOC_019792	SUB1	chr5:32585604-32604187	THP3	THP4	OK	57.0438	72.3348	0.34262	2.07545	0.00035	0.0130413	yes
P6127	XLOC_004490	CBL	chr11:119076985-119178859	THP3	THP4	OK	6.74477	8.55383	0.342801	1.97671	0.0007	0.0219263	yes
P27261	XLOC_021161	PSMB9	chr6:32821918-32828107	THP3	THP4	OK	102.955	130.63	0.343475	1.90377	0.00085	0.0248997	yes
P12849	XLOC_009910	DNAJA2	chr16:46989273-47007625	THP3	THP4	OK	18.0128	22.8942	0.345964	1.9231	0.00105	0.0283124	yes
P5206	XLOC_003844	RRM1	chr11:4115923-4160106	THP3	THP4	OK	46.7683	59.5013	0.34739	2.05431	0.0005	0.0172119	yes
P30709	XLOC_025117	MTDH	chr8:98656406-98742488	THP3	THP4	OK	29.9247	38.0881	0.348002	2.11929	0.00025	0.00994355	yes
P4221	XLOC_003093	SCD	chr10:102106771-102124588	THP3	THP4	OK	44.4363	56.5875	0.348744	2.13447	0.00035	0.0130413	yes
P13852	XLOC_010695	KPNA2	chr17:66031760-66043802	THP3	THP4	OK	114.029	145.254	0.349177	2.06834	0.00015	0.00669227	yes
P27587	XLOC_021418	RPF2	chr6:111303219-111349466	THP3	THP4	OK	15.6572	19.9669	0.35078	1.95995	0.00065	0.0208415	yes
P25492	XLOC_019830	MRPS30	chr5:44809026-44815618	THP3	THP4	OK	28.8026	36.7481	0.351471	1.81965	0.0012	0.030825	yes
P9811	XLOC_007402	ARF6	chr14:50359735-50363772	THP3	THP4	OK	38.484	49.1831	0.353905	2.11336	0.0002	0.00837222	yes
P10862	XLOC_008366	TMOD3	chr15:52121824-52204331	THP3	THP4	OK	5.29334	6.76559	0.354039	1.76257	0.00185	0.041337	yes
P29427	XLOC_024034	MKLN1	chr7:130794854-131181398	THP3	THP4	OK	2.8053	3.58765	0.354884	1.76924	0.00195	0.0424524	yes
P18560	XLOC_014308	TANK	chr2:161993465-162111154	THP3	THP4	OK	20.1688	25.8061	0.355589	1.87268	0.00145	0.0350559	yes
P18157	XLOC_014003	ACTR2	chr2:65454828-65498390	THP3	THP4	OK	99.7854	127.775	0.356709	2.21344	0.00015	0.00669227	yes
P18209	XLOC_014037	CCT7	chr2:73461363-73480261	THP3	THP4	OK	151.903	194.662	0.357822	1.85711	0.0016	0.0376097	yes
P26485	XLOC_020538	TMEM167A	chr5:82348664-82373272	THP3	THP4	OK	15.9631	20.4751	0.359126	2.06245	0.0004	0.0143145	yes
P9348	XLOC_006984	XPO4	chr13:21351467-21476913	THP3	THP4	OK	3.73117	4.79036	0.360507	1.92195	0.0008	0.024112	yes
P8852	XLOC_006478	UHRF1BP1L	chr12:100422335-100536642	THP3	THP4	OK	6.47852	8.32323	0.361478	1.81815	0.00155	0.0369467	yes
P30429	XLOC_024903	POLR3D	chr8:22102618-22108680	THP3	THP4	OK	19.9507	25.6617	0.363176	1.83015	0.00155	0.0369467	yes
P7031	XLOC_005174	DCUN1D5	chr11:102921412-102962944	THP3	THP4	OK	1.94259	2.49918	0.363473	1.84408	0.0013	0.0326517	yes
P10378	XLOC_007901	ERO1A	chr14:53106632-53162649	THP3	THP4	OK	6.42882	8.2738	0.363997	1.9299	0.00075	0.0229105	yes
P9675	XLOC_007321	MMP14	chr14:23305741-23316808	THP3	THP4	OK	71.1881	91.6914	0.365151	2.22183	0.00015	0.00669227	yes
P31819	XLOC_026131	SLC31A1	chr9:115983807-116026772	THP3	THP4	OK	4.80079	6.18484	0.365464	1.8085	0.00205	0.0439939	yes
P9382	XLOC_007027	HMGB1	chr13:31032878-31040081	THP3	THP4	OK	204.841	263.905	0.365514	2.28148	5e-05	0.00284937	yes
P23836	XLOC_018451	SSR3	chr3:156257341-156272989	THP3	THP4	OK	17.7243	22.8654	0.367441	1.8887	0.00075	0.0229105	yes
P617	XLOC_000425	RNF11	chr1:51701944-51739119	THP3	THP4	OK	15.6571	20.217	0.368751	2.00722	0.0003	0.0115266	yes
P28464	XLOC_022050	ASCC3	chr6:100956070-101329248	THP3	THP4	OK	5.73815	7.41045	0.368975	1.90429	0.00095	0.0262956	yes
P2848	XLOC_001969	FAM72C,FAM72D	chr1:143896451-143913160	THP3	THP4	OK	9.54581	12.3319	0.369452	1.80665	0.0018	0.0407569	yes
P832	XLOC_000570	DR1	chr1:93811477-93828148	THP3	THP4	OK	26.8455	34.6909	0.369877	2.10779	0.0003	0.0115266	yes
P30704	XLOC_025112	PLEKHF2	chr8:96145948-96168913	THP3	THP4	OK	6.102	7.8896	0.370671	1.71194	0.00225	0.0466617	yes
P6480	XLOC_004773	LGR4	chr11:27387507-27503980	THP3	THP4	OK	6.30291	8.15375	0.371447	1.91371	0.0009	0.0256983	yes
P3641	XLOC_002545	ADSS	chr1:244571793-244615436	THP3	THP4	OK	19.0511	24.6497	0.371694	2.03876	0.0004	0.0143145	yes
P31147	XLOC_025513	LACTB2	chr8:71520811-71581447	THP3	THP4	OK	19.4886	25.2204	0.371958	1.84636	0.00115	0.0300529	yes
P7061	XLOC_005195	KDELC2	chr11:108342832-108369159	THP3	THP4	OK	6.49077	8.40255	0.372437	1.85893	0.0016	0.0376097	yes
P4517	XLOC_003330	PIP4K2A	chr10:22823765-23003503	THP3	THP4	OK	12.5167	16.2076	0.372816	1.80831	0.0016	0.0376097	yes
P17968	XLOC_013863	EPT1	chr2:26531040-26618759	THP3	THP4	OK	2.99326	3.8791	0.374006	1.82305	0.0013	0.0326517	yes
P29671	XLOC_024236	TWIST1	chr7:19155090-19157295	THP3	THP4	OK	43.9354	56.9591	0.374544	1.95263	0.00075	0.0229105	yes
P15629	XLOC_012068	PTBP1	chr19:797391-824176	THP3	THP4	OK	119.184	154.638	0.375699	1.77911	0.00215	0.0453506	yes
P29907	XLOC_024431	YWHAG	chr7:75956107-75988342	THP3	THP4	OK	53.2594	69.1488	0.376668	2.2864	0.0001	0.0050048	yes
P17916	XLOC_013816	RRM2	chr2:10262694-10271546	THP3	THP4	OK	25.636	33.2855	0.376725	2.17548	0.0001	0.0050048	yes
P31273	XLOC_025620	KLF10	chr8:103661004-103668130	THP3	THP4	OK	14.7027	19.0931	0.376966	1.84084	0.002	0.0431943	yes
P25429	XLOC_019770	ANKRD33B	chr5:10564434-10657928	THP3	THP4	OK	1.94647	2.52824	0.377273	1.75316	0.00215	0.0453506	yes
P7806	XLOC_005738	RAP1B	chr12:69004618-69054385	THP3	THP4	OK	70.1668	91.1712	0.37779	2.16813	0.0002	0.00837222	yes
P10541	XLOC_008016	SPTLC2	chr14:77972339-78083110	THP3	THP4	OK	3.76281	4.89271	0.378823	1.95594	0.00035	0.0130413	yes
P31000	XLOC_025398	DUSP4	chr8:29190578-29208267	THP3	THP4	OK	5.7727	7.50649	0.378891	1.90051	0.0009	0.0256983	yes
P32460	XLOC_026602	BARX1	chr9:96713902-96717608	THP3	THP4	OK	276.41	359.521	0.379266	1.94337	0.0009	0.0256983	yes
P27690	XLOC_021503	HEBP2	chr6:138725335-138734582	THP3	THP4	OK	85.7312	111.518	0.379385	2.17907	5e-05	0.00284937	yes
P15078	XLOC_011664	NDC80	chr18:2571509-2616634	THP3	THP4	OK	28.6996	37.3335	0.37944	2.08969	0.00035	0.0130413	yes
P5374	XLOC_003978	QSER1	chr11:32914723-33001814	THP3	THP4	OK	5.24333	6.82356	0.380042	2.08296	0.00025	0.00994355	yes
P22533	XLOC_017464	PDE12	chr3:57541980-57547768	THP3	THP4	OK	4.26232	5.55508	0.382166	1.75645	0.00215	0.0453506	yes
P8007	XLOC_005888	PTPN11	chr12:112856535-112947717	THP3	THP4	OK	15.6292	20.3892	0.383564	2.23302	0.0001	0.0050048	yes
P23260	XLOC_018041	HIGD1A	chr3:42824399-42846027	THP3	THP4	OK	14.1589	18.4834	0.384522	2.08438	0.0003	0.0115266	yes
P18545	XLOC_014298	GPD2	chr2:157291964-157442915	THP3	THP4	OK	7.22954	9.43841	0.384641	2.08195	0.00045	0.0156898	yes
P7878	XLOC_005802	METAP2	chr12:95867821-95909613	THP3	THP4	OK	20.1604	26.3843	0.388159	2.19686	0.0001	0.0050048	yes
P29343	XLOC_023971	MDFIC	chr7:114562208-114659970	THP3	THP4	OK	4.5579	5.97044	0.389467	1.85978	0.00135	0.033291	yes
P28770	XLOC_023566	CHST12	chr7:2443194-2474216	THP3	THP4	OK	16.3071	21.3939	0.3917	1.82465	0.0016	0.0376097	yes
P31266	XLOC_025616	ZNF706	chr8:102209265-102218292	THP3	THP4	OK	23.0112	30.2074	0.392565	1.92248	0.00075	0.0229105	yes
P33461	XLOC_027425	HMGB3	chrX:150148980-150159248	THP3	THP4	OK	13.0579	17.1491	0.393211	1.87037	0.00165	0.0385844	yes
P27803	XLOC_021578	IGF2R	chr6:160390130-160527667	THP3	THP4	OK	26.3813	34.6523	0.393434	2.04599	0.00065	0.0208415	yes
P19694	XLOC_015165	SPC25	chr2:169727400-169746944	THP3	THP4	OK	16.915	22.2551	0.395834	1.92245	0.0009	0.0256983	yes
P23864	XLOC_018478	PDCD10	chr3:167401694-167452651	THP3	THP4	OK	25.9319	34.1528	0.397275	1.99884	0.0006	0.0199946	yes
P8891	XLOC_006516	CORO1C	chr12:109038884-109125326	THP3	THP4	OK	31.9108	42.0694	0.398729	2.35866	0.00015	0.00669227	yes
P28702	XLOC_022208	EZR	chr6:159186754-159243272	THP3	THP4	OK	82.3083	108.565	0.399444	2.3879	5e-05	0.00284937	yes
P15561	XLOC_012007	LMAN1	chr18:56995055-57026508	THP3	THP4	OK	13.532	17.861	0.400437	2.24963	0.00015	0.00669227	yes
P12844	XLOC_009906	SHCBP1	chr16:46614467-46655311	THP3	THP4	OK	23.8215	31.4568	0.401105	2.25252	0.0001	0.0050048	yes
P31632	XLOC_025985	FAM122A	chr9:71320329-71624092	THP3	THP4	OK	5.23173	6.90976	0.401347	1.84823	0.00085	0.0248997	yes
P28574	XLOC_022115	ARHGAP18	chr6:129898239-130031370	THP3	THP4	OK	7.63407	10.0831	0.401409	1.98004	0.00065	0.0208415	yes
P5232	XLOC_003866	TRIM22	chr11:5710816-5732093	THP3	THP4	OK	23.4299	30.9657	0.402319	1.82232	0.0017	0.0391462	yes
P27648	XLOC_021463	CENPW	chr6:126660934-126804466	THP3	THP4	OK	31.6635	41.8567	0.402636	1.89571	0.00095	0.0262956	yes
P5010	XLOC_003665	DCLRE1A	chr10:115594482-115614163	THP3	THP4	OK	2.93647	3.88506	0.403851	1.85087	0.00175	0.0399583	yes
P4122	XLOC_003035	IFIT1	chr10:91152302-91166244	THP3	THP4	OK	28.6361	37.9974	0.408068	2.19809	0.00015	0.00669227	yes
P7019	XLOC_005164	TMEM123	chr11:102267055-102323775	THP3	THP4	OK	52.187	69.3004	0.409175	2.47478	5e-05	0.00284937	yes
P28980	XLOC_023718	ADCY1	chr7:45613738-45762714	THP3	THP4	OK	2.52278	3.35008	0.40918	1.91231	0.00095	0.0262956	yes
P27544	XLOC_021382	MANEA	chr6:96025372-96057328	THP3	THP4	OK	3.39267	4.50581	0.409365	1.90764	0.00105	0.0283124	yes
P13805	XLOC_010657	PPM1D	chr17:58677543-58743640	THP3	THP4	OK	2.65258	3.52346	0.409598	1.90328	0.001	0.0272897	yes
P4570	XLOC_003364	ITGB1	chr10:33189245-33247293	THP3	THP4	OK	37.634	49.9905	0.409618	2.45475	5e-05	0.00284937	yes
P2835	XLOC_001953	ZNF697	chr1:120161999-120190390	THP3	THP4	OK	2.14329	2.84902	0.410641	1.87794	0.00165	0.0385844	yes
P24370	XLOC_018919	USO1	chr4:76649705-76735442	THP3	THP4	OK	14.8186	19.7241	0.412553	2.14589	0.0002	0.00837222	yes
P19788	XLOC_015238	STAT1	chr2:191832298-191878976	THP3	THP4	OK	83.0884	110.666	0.413496	2.31595	0.00015	0.00669227	yes
P8763	XLOC_006426	E2F7	chr12:77415025-77459360	THP3	THP4	OK	2.35113	3.13299	0.414182	1.88917	0.00065	0.0208415	yes
P15028	XLOC_011574	PPP1R27	chr17:79791341-79794849	THP3	THP4	OK	359.495	479.322	0.415024	2.25234	0.0001	0.0050048	yes
P33902	XLOC_027735	TAF9B	chrX:77385124-77395179	THP3	THP4	OK	3.73063	4.97429	0.415073	1.87302	0.0014	0.0342747	yes
P13409	XLOC_010385	CPD	chr17:28705941-28796675	THP3	THP4	OK	4.75664	6.34427	0.41551	2.02585	0.0003	0.0115266	yes
P1530	XLOC_001029	RNF2	chr1:185014550-185071740	THP3	THP4	OK	2.69894	3.60058	0.415836	1.90575	0.0008	0.024112	yes
P11075	XLOC_008508	MESDC1	chr15:81293294-81296345	THP3	THP4	OK	11.9093	15.9	0.416936	1.96063	0.0005	0.0172119	yes
P894	XLOC_000614	FAM102B	chr1:109102970-109181949	THP3	THP4	OK	6.2715	8.37308	0.416948	2.17792	5e-05	0.00284937	yes
P28491	XLOC_022067	CD164	chr6:109687716-109703762	THP3	THP4	OK	63.71	85.1293	0.418137	2.03423	0.0004	0.0143145	yes
P24546	XLOC_019049	HSPA4L	chr4:128703452-128754526	THP3	THP4	OK	8.28356	11.072	0.418597	2.04922	0.00065	0.0208415	yes
P5978	XLOC_004396	ENDOD1	chr11:94822973-94865815	THP3	THP4	OK	2.11598	2.83071	0.419836	1.89575	0.00095	0.0262956	yes
P914	XLOC_000629	GNAI3	chr1:110091185-110138454	THP3	THP4	OK	15.6059	20.8831	0.420243	2.3901	5e-05	0.00284937	yes
P24295	XLOC_018858	PAICS	chr4:57301914-57327664	THP3	THP4	OK	58.4102	78.2218	0.42135	2.36764	5e-05	0.00284937	yes
P2968	XLOC_002040	S100A10	chr1:151955385-151966714	THP3	THP4	OK	99.1487	132.778	0.421352	2.35143	5e-05	0.00284937	yes
P7310	XLOC_005398	RAD51AP1	chr12:4647949-4669213	THP3	THP4	OK	4.50924	6.04073	0.421838	1.89242	0.0013	0.0326517	yes
P25585	XLOC_019876	CCNB1	chr5:68462836-68474070	THP3	THP4	OK	66.3573	88.9801	0.423227	2.51295	5e-05	0.00284937	yes
P13478	XLOC_010435	PIGW	chr17:34891402-34895150	THP3	THP4	OK	3.51503	4.71351	0.423266	1.77838	0.00245	0.0495221	yes
P15246	XLOC_011786	SKA1	chr18:47901391-47920538	THP3	THP4	OK	11.4078	15.2994	0.423459	2.15752	0.0002	0.00837222	yes
P14515	XLOC_011170	TOP2A	chr17:38544772-38574202	THP3	THP4	OK	42.6626	57.2247	0.423665	2.59037	5e-05	0.00284937	yes
P18708	XLOC_014417	MARS2	chr2:198570027-198573114	THP3	THP4	OK	3.5389	4.75711	0.426783	1.90312	0.00095	0.0262956	yes
P31146	XLOC_025512	TRAM1	chr8:71485452-71520694	THP3	THP4	OK	24.799	33.3372	0.426852	2.13817	0.0001	0.0050048	yes
P27317	XLOC_021206	CDKN1A	chr6:36644236-36655116	THP3	THP4	OK	20.8552	28.0424	0.427203	2.2705	5e-05	0.00284937	yes
P25095	XLOC_019437	EIF4E	chr4:99799606-99851786	THP3	THP4	OK	17.6254	23.7095	0.427812	2.19971	0.00015	0.00669227	yes
P24792	XLOC_019235	WDR1	chr4:10075962-10118573	THP3	THP4	OK	107.004	144.001	0.428413	2.29366	5e-05	0.00284937	yes
P15080	XLOC_011666	EMILIN2	chr18:2846782-2915125	THP3	THP4	OK	27.9177	37.5889	0.42913	2.20882	0.00015	0.00669227	yes
P10337	XLOC_007868	SEC23A	chr14:39501122-39572437	THP3	THP4	OK	2.01493	2.71424	0.429819	1.79621	0.00205	0.0439939	yes
P19317	XLOC_014858	GFPT1	chr2:69546900-69614386	THP3	THP4	OK	3.4826	4.69493	0.430939	2.2403	0.0001	0.0050048	yes
P604	XLOC_000415	CMPK1	chr1:47799468-47844511	THP3	THP4	OK	39.5797	53.3807	0.431557	2.10984	0.00025	0.00994355	yes
P4116	XLOC_003032	IFIT2	chr10:91061705-91069033	THP3	THP4	OK	15.8181	21.3351	0.431652	2.38506	5e-05	0.00284937	yes
P29327	XLOC_023960	DLD	chr7:107531551-107561691	THP3	THP4	OK	16.0492	21.6682	0.433076	2.20847	0.0001	0.0050048	yes
P10388	XLOC_007908	GMFB	chr14:54941208-54955744	THP3	THP4	OK	7.19727	9.73055	0.435072	2.244	0.0001	0.0050048	yes
P22954	XLOC_017803	ECT2	chr3:172468474-172547050	THP3	THP4	OK	6.75867	9.14465	0.436189	1.86518	0.00125	0.031868	yes
P5753	XLOC_004229	CCDC85B	chr11:65657874-65659106	THP3	THP4	OK	58.2489	78.8224	0.436373	1.97414	0.0006	0.0199946	yes
P19952	XLOC_015358	WDFY1	chr2:224740059-224810104	THP3	THP4	OK	20.7682	28.1348	0.437974	2.55689	5e-05	0.00284937	yes
P2107	XLOC_001434	HSPB7	chr1:16340522-16345285	THP3	THP4	OK	4.00051	5.42158	0.438531	2.00162	0.00065	0.0208415	yes
P18232	XLOC_014057	HK2	chr2:75059781-75120481	THP3	THP4	OK	3.9711	5.38201	0.438606	2.19849	5e-05	0.00284937	yes
P11343	XLOC_008745	GATM	chr15:45653321-45670980	THP3	THP4	OK	11.7055	15.8784	0.439875	2.00851	0.00065	0.0208415	yes
P31215	XLOC_025567	NBN	chr8:90945563-90996952	THP3	THP4	OK	13.9824	18.9754	0.440519	1.98577	0.00095	0.0262956	yes
P3619	XLOC_002524	NID1	chr1:236139131-236228481	THP3	THP4	OK	50.5579	68.6317	0.440937	2.70675	5e-05	0.00284937	yes
P18702	XLOC_014415	COQ10B	chr2:198318230-198339851	THP3	THP4	OK	6.52951	8.86536	0.441205	2.05663	0.00065	0.0208415	yes
P19139	XLOC_014703	ASXL2	chr2:25960642-26101312	THP3	THP4	OK	3.3201	4.50923	0.441655	2.26388	5e-05	0.00284937	yes
P24684	XLOC_019158	WWC2	chr4:184020462-184241929	THP3	THP4	OK	1.94783	2.64596	0.441923	1.97093	0.0009	0.0256983	yes
P3291	XLOC_002233	SLC19A2	chr1:169433148-169455208	THP3	THP4	OK	2.05579	2.79448	0.442886	1.7747	0.00235	0.0478574	yes
P18234	XLOC_014062	MRPL19	chr2:75873908-75889334	THP3	THP4	OK	3.38531	4.60448	0.443752	2.26992	5e-05	0.00284937	yes
P6036	XLOC_004440	DLAT	chr11:111895537-111944895	THP3	THP4	OK	7.03695	9.57277	0.443987	2.26923	0.0001	0.0050048	yes
P21835	XLOC_016917	UFD1L	chr22:19437463-19466738	THP3	THP4	OK	35.1871	47.9242	0.44571	2.09373	0.0002	0.00837222	yes
P4124	XLOC_003038	KIF20B	chr10:91461346-91534700	THP3	THP4	OK	7.7058	10.4976	0.446039	2.40207	5e-05	0.00284937	yes
P30477	XLOC_024934	ESCO2	chr8:27632057-27662424	THP3	THP4	OK	8.34123	11.3638	0.446115	2.25544	0.00015	0.00669227	yes
P30958	XLOC_025366	TNFRSF10A	chr8:23047843-23082680	THP3	THP4	OK	2.5054	3.41414	0.44648	1.73912	0.00205	0.0439939	yes
P3556	XLOC_002450	LBR	chr1:225589203-225616557	THP3	THP4	OK	37.1333	50.6347	0.447413	2.67246	5e-05	0.00284937	yes
P28482	XLOC_022064	SNX3	chr6:108532420-108582464	THP3	THP4	OK	219.869	300.002	0.44833	2.25207	0.00025	0.00994355	yes
P23629	XLOC_018304	LRRC58	chr3:120043575-120068186	THP3	THP4	OK	4.61458	6.29688	0.448437	2.36008	5e-05	0.00284937	yes
P24378	XLOC_018922	STBD1	chr4:77135192-77232283	THP3	THP4	OK	3.19045	4.35685	0.449526	1.8685	0.00155	0.0369467	yes
P28307	XLOC_021930	TNFRSF21	chr6:47199262-47277683	THP3	THP4	OK	6.54275	8.93509	0.449585	2.23349	0.0002	0.00837222	yes
P2251	XLOC_001542	IFI6	chr1:27992423-27998724	THP3	THP4	OK	451.123	616.418	0.450387	2.24481	5e-05	0.00284937	yes
P12711	XLOC_009777	XYLT1	chr16:17196180-17564738	THP3	THP4	OK	1.42761	1.9521	0.451425	2.07363	0.0001	0.0050048	yes
P27416	XLOC_021265	HSP90AB1	chr6:44213902-44233525	THP3	THP4	OK	567.262	775.68	0.451446	1.88172	0.00125	0.031868	yes
P32695	XLOC_026784	IER5L	chr9:131937830-131940540	THP3	THP4	OK	6.84177	9.3612	0.452323	1.90816	0.00095	0.0262956	yes
P30785	XLOC_025178	SQLE	chr8:126010719-126034525	THP3	THP4	OK	27.7573	38.0082	0.453442	2.58657	5e-05	0.00284937	yes
P14023	XLOC_010828	METRNL	chr17:81037566-81052871	THP3	THP4	OK	21.6738	29.6866	0.453858	2.1364	0.0002	0.00837222	yes
P22900	XLOC_017762	TIPARP	chr3:156390959-156424557	THP3	THP4	OK	2.11515	2.89736	0.453977	1.87304	0.0011	0.0291393	yes
P5568	XLOC_004116	STX3	chr11:59522531-59573355	THP3	THP4	OK	3.79668	5.20614	0.455478	2.26044	5e-05	0.00284937	yes
P11120	XLOC_008555	ABHD2	chr15:89631380-89745594	THP3	THP4	OK	2.39096	3.2787	0.455529	1.73337	0.0023	0.0470511	yes
P6408	XLOC_004719	EIF4G2	chr11:10818386-10830582	THP3	THP4	OK	149.441	204.935	0.45559	2.56261	5e-05	0.00284937	yes
P25134	XLOC_019462	CENPE	chr4:104026962-104119566	THP3	THP4	OK	9.62352	13.1989	0.455778	2.3126	5e-05	0.00284937	yes
P4339	XLOC_003165	TRUB1	chr10:116697951-116737439	THP3	THP4	OK	2.1584	2.96124	0.456236	1.83202	0.0024	0.0486565	yes
P26324	XLOC_020400	NUP155	chr5:37286541-37371228	THP3	THP4	OK	7.2074	9.91339	0.459899	1.83829	0.0012	0.030825	yes
P29861	XLOC_024395	SBDS	chr7:66452689-66460588	THP3	THP4	OK	25.1649	34.6227	0.460306	2.39598	5e-05	0.00284937	yes
P24342	XLOC_018899	DCK	chr4:71859264-71896629	THP3	THP4	OK	16.1012	22.1602	0.460805	2.45209	5e-05	0.00284937	yes
P25826	XLOC_020060	HSPA4	chr5:132387661-132441802	THP3	THP4	OK	57.1007	78.6517	0.461971	2.25054	0.0001	0.0050048	yes
P10097	XLOC_007604	YY1	chr14:100704982-100749108	THP3	THP4	OK	18.426	25.4032	0.463266	2.5329	5e-05	0.00284937	yes
P23674	XLOC_018331	OSBPL11	chr3:125247701-125314381	THP3	THP4	OK	1.70471	2.35079	0.46362	1.913	0.0017	0.0391462	yes
P27642	XLOC_021460	NCOA7	chr6:126102306-126253176	THP3	THP4	OK	8.80181	12.1379	0.463651	2.1145	0.00025	0.00994355	yes
P15238	XLOC_011776	C18orf25	chr18:43753987-43846955	THP3	THP4	OK	3.37623	4.6579	0.464267	1.83913	0.0023	0.0470511	yes
P4565	XLOC_003361	KIF5B	chr10:32297937-32345371	THP3	THP4	OK	24.0092	33.1325	0.46466	2.74462	5e-05	0.00284937	yes
P26584	XLOC_020622	FBN2	chr5:127593600-127873735	THP3	THP4	OK	3.299	4.55583	0.465689	2.41974	5e-05	0.00284937	yes
P18434	XLOC_014205	ACTR3	chr2:114588759-114719129	THP3	THP4	OK	46.5566	64.3235	0.466361	2.39394	0.0001	0.0050048	yes
P21616	XLOC_016761	APOL6	chr22:36044423-36064456	THP3	THP4	OK	6.95681	9.61449	0.466786	2.67936	5e-05	0.00284937	yes
P33325	XLOC_027324	PLS3	chrX:114752496-114885179	THP3	THP4	OK	10.089	13.9619	0.468712	2.34878	5e-05	0.00284937	yes
P4123	XLOC_003036	IFIT5	chr10:91174324-91180759	THP3	THP4	OK	5.29717	7.33341	0.469263	2.28918	5e-05	0.00284937	yes
P24407	XLOC_018948	CDS1	chr4:85504056-85572493	THP3	THP4	OK	1.47246	2.03896	0.469605	1.79685	0.002	0.0431943	yes
P29744	XLOC_024300	DPY19L1	chr7:34968492-35077653	THP3	THP4	OK	4.85234	6.72457	0.470762	2.34213	5e-05	0.00284937	yes
P5327	XLOC_003945	LDHA	chr11:18415935-18429765	THP3	THP4	OK	157.193	217.856	0.470839	2.68609	5e-05	0.00284937	yes
P22033	XLOC_017075	SUN2	chr22:39130718-39152024	THP3	THP4	OK	34.81	48.2669	0.471533	1.86395	0.00175	0.0399583	yes
P3959	XLOC_002928	DDX21	chr10:70715878-70744825	THP3	THP4	OK	27.7492	38.5177	0.473077	2.77168	5e-05	0.00284937	yes
P20409	XLOC_015765	MMP9	chr20:44637546-44645200	THP3	THP4	OK	7.71773	10.7202	0.474086	2.08047	0.0002	0.00837222	yes
P1457	XLOC_000983	DARS2	chr1:173793779-173828299	THP3	THP4	OK	15.4462	21.4698	0.475057	2.38601	5e-05	0.00284937	yes
P3703	XLOC_002740	NET1	chr10:5454513-5501019	THP3	THP4	OK	13.1524	18.3232	0.478343	2.60143	5e-05	0.00284937	yes
P23793	XLOC_018415	PLSCR1	chr3:146232966-146262628	THP3	THP4	OK	33.3328	46.4813	0.479706	2.2026	0.00065	0.0208415	yes
P6392	XLOC_004707	NRIP3	chr11:9002122-9025596	THP3	THP4	OK	2.9087	4.06149	0.481635	2.30712	0.0001	0.0050048	yes
P19155	XLOC_014712	PREB	chr2:27346656-27357542	THP3	THP4	OK	34.6116	48.3419	0.48202	1.79126	0.00215	0.0453506	yes
P8410	XLOC_006172	ERGIC2	chr12:29492194-29534143	THP3	THP4	OK	21.2975	29.7533	0.482365	1.87126	0.00115	0.0300529	yes
P2931	XLOC_002023	CDC42SE1	chr1:151020258-151032125	THP3	THP4	OK	34.72	48.7084	0.488406	2.06384	0.0006	0.0199946	yes
P19197	XLOC_014749	STRN	chr2:37064840-37193615	THP3	THP4	OK	1.31283	1.84253	0.489005	2.37138	5e-05	0.00284937	yes
P18629	XLOC_014352	CDCA7	chr2:174219560-174233718	THP3	THP4	OK	12.5961	17.6907	0.490016	2.30861	5e-05	0.00284937	yes
P28638	XLOC_022155	PERP	chr6:138409641-138428660	THP3	THP4	OK	4.60318	6.46646	0.490345	2.39115	5e-05	0.00284937	yes
P28549	XLOC_022102	MAN1A1	chr6:119498365-119670931	THP3	THP4	OK	3.0007	4.21919	0.491665	2.28496	5e-05	0.00284937	yes
P11134	XLOC_008569	IQGAP1	chr15:90931472-91045475	THP3	THP4	OK	27.233	38.303	0.492103	2.98244	5e-05	0.00284937	yes
P3543	XLOC_002439	AIDA	chr1:222841354-222885864	THP3	THP4	OK	19.4314	27.3318	0.492188	2.76347	5e-05	0.00284937	yes
P30661	XLOC_025078	FABP5	chr8:82192717-82197012	THP3	THP4	OK	277.391	390.582	0.493707	2.91469	5e-05	0.00284937	yes
P30705	XLOC_025114	PTDSS1	chr8:97274113-97346779	THP3	THP4	OK	55.2386	77.8929	0.495813	2.11154	0.00035	0.0130413	yes
P33159	XLOC_027192	KIF4A	chrX:69509878-69640774	THP3	THP4	OK	6.53797	9.22211	0.496254	2.12562	0.0003	0.0115266	yes
P15398	XLOC_011908	ROCK1	chr18:18529702-18691812	THP3	THP4	OK	7.61691	10.7471	0.496669	2.50797	5e-05	0.00284937	yes
P3501	XLOC_002406	SLC30A1	chr1:211744934-211752099	THP3	THP4	OK	5.28256	7.45581	0.497127	2.53735	5e-05	0.00284937	yes
P9385	XLOC_007029	HSPH1	chr13:31709110-31736525	THP3	THP4	OK	57.3222	81.0405	0.49955	2.03411	0.00095	0.0262956	yes
P22636	XLOC_017552	PCNP	chr3:101293041-101313389	THP3	THP4	OK	23.2403	32.9156	0.502145	1.81946	0.00225	0.0466617	yes
P8814	XLOC_006454	EEA1	chr12:93166284-93323107	THP3	THP4	OK	2.05164	2.90793	0.503218	2.32466	5e-05	0.00284937	yes
P16430	XLOC_012662	EMP3	chr19:48828628-48833810	THP3	THP4	OK	209.292	297.039	0.505135	2.98735	5e-05	0.00284937	yes
P17949	XLOC_013851	UBXN2A	chr2:24163375-24223693	THP3	THP4	OK	4.9323	7.00226	0.505558	2.12398	0.0004	0.0143145	yes
P6487	XLOC_004778	KIF18A	chr11:28042162-28129746	THP3	THP4	OK	4.82286	6.84945	0.506098	2.36079	5e-05	0.00284937	yes
P31311	XLOC_025648	DSCC1	chr8:120846180-120868170	THP3	THP4	OK	7.31922	10.4336	0.511472	2.33092	5e-05	0.00284937	yes
P32381	XLOC_026541	C9orf40	chr9:77561498-77567802	THP3	THP4	OK	11.7724	16.7896	0.51216	2.46015	5e-05	0.00284937	yes
P25198	XLOC_019513	CCNA2	chr4:122722471-122745088	THP3	THP4	OK	30.3807	43.3289	0.512174	2.47012	5e-05	0.00284937	yes
P9135	XLOC_006754	RFC3	chr13:34392205-34540695	THP3	THP4	OK	7.76248	11.0781	0.513124	2.02528	0.00025	0.00994355	yes
P21411	XLOC_016622	USP18	chr22:18632757-18660162	THP3	THP4	OK	57.9164	82.757	0.514909	2.9934	5e-05	0.00284937	yes
P31654	XLOC_025996	ANXA1	chr9:75766646-75785310	THP3	THP4	OK	41.3118	59.0601	0.515631	2.83618	5e-05	0.00284937	yes
P1552	XLOC_001048	CDC73	chr1:193091087-193223942	THP3	THP4	OK	8.4855	12.1327	0.515831	2.85937	5e-05	0.00284937	yes
P20887	XLOC_016146	B4GALT5	chr20:48249482-48330421	THP3	THP4	OK	10.032	14.3581	0.517259	2.87182	5e-05	0.00284937	yes
P26420	XLOC_020483	CD180	chr5:66478103-66492617	THP3	THP4	OK	3.42923	4.91161	0.518311	2.3711	5e-05	0.00284937	yes
P5558	XLOC_004106	FAM111B	chr11:58874657-58894888	THP3	THP4	OK	4.61773	6.62394	0.520504	2.08744	0.00025	0.00994355	yes
P4117	XLOC_003033	IFIT3	chr10:91087575-91100725	THP3	THP4	OK	56.5829	81.3129	0.52312	3.07997	5e-05	0.00284937	yes
P22554	XLOC_017473	C3orf14	chr3:62304647-62321888	THP3	THP4	OK	2.76659	3.97958	0.524509	2.16451	5e-05	0.00284937	yes
P10387	XLOC_007907	CNIH1	chr14:54893646-54908148	THP3	THP4	OK	18.6702	26.8582	0.524628	2.61323	5e-05	0.00284937	yes
P8658	XLOC_006344	PTGES3	chr12:57057124-57082192	THP3	THP4	OK	129.906	187.039	0.525868	2.61358	5e-05	0.00284937	yes
P31106	XLOC_025475	IMPAD1	chr8:57870487-57906430	THP3	THP4	OK	4.22896	6.08992	0.526122	1.90691	0.00095	0.0262956	yes
P6013	XLOC_004421	RAB39A	chr11:107799200-107834208	THP3	THP4	OK	3.74239	5.4012	0.529319	2.02836	0.00045	0.0156898	yes
P10909	XLOC_008395	RAB8B	chr15:63481727-63559973	THP3	THP4	OK	8.17304	11.8119	0.531297	2.85281	5e-05	0.00284937	yes
P9132	XLOC_006750	BRCA2	chr13:32889616-32973809	THP3	THP4	OK	1.70362	2.46265	0.531608	2.51835	5e-05	0.00284937	yes
P22165	XLOC_017208	BHLHE40	chr3:4938492-5026865	THP3	THP4	OK	8.74523	12.6613	0.533859	2.61454	5e-05	0.00284937	yes
P18441	XLOC_014208	DDX18	chr2:118572254-118589953	THP3	THP4	OK	14.0838	20.3993	0.534479	2.37857	5e-05	0.00284937	yes
P21613	XLOC_016758	HMOX1	chr22:35777059-35790207	THP3	THP4	OK	39.9446	57.8903	0.535322	2.92255	5e-05	0.00284937	yes
P27001	XLOC_020980	SMIM13	chr6:11094265-11138969	THP3	THP4	OK	1.17111	1.70026	0.537878	1.98212	0.00075	0.0229105	yes
P7909	XLOC_005823	GAS2L3	chr12:100967438-101022066	THP3	THP4	OK	1.57088	2.28187	0.538647	1.79228	0.0017	0.0391462	yes
P5031	XLOC_003678	RAB11FIP2	chr10:119764426-119806114	THP3	THP4	OK	1.13357	1.64686	0.53885	2.21095	0.0002	0.00837222	yes
P9185	XLOC_006803	RB1	chr13:48877882-49056026	THP3	THP4	OK	8.18543	11.9022	0.540093	2.05361	0.00215	0.0453506	yes
P1231	XLOC_000858	LMNA	chr1:156052336-156109880	THP3	THP4	OK	139.19	202.419	0.540293	1.95644	0.00195	0.0424524	yes
P20343	XLOC_015732	MYBL2	chr20:42295658-42345136	THP3	THP4	OK	70.5006	102.584	0.541094	2.19646	0.00015	0.00669227	yes
P19358	XLOC_014891	MOB1A	chr2:74379723-74405995	THP3	THP4	OK	33.3722	48.5987	0.542271	2.70644	5e-05	0.00284937	yes
P1570	XLOC_001060	NEK7	chr1:198126107-198291548	THP3	THP4	OK	9.30337	13.5719	0.544801	2.11924	0.0014	0.0342747	yes
P16446	XLOC_012674	PPP1R15A	chr19:49375648-49379319	THP3	THP4	OK	25.1144	36.6441	0.545064	2.98234	5e-05	0.00284937	yes
P15277	XLOC_011808	ZNF532	chr18:56530060-56653709	THP3	THP4	OK	2.30254	3.36235	0.546245	1.81362	0.0021	0.0447835	yes
P19204	XLOC_014755	CDC42EP3	chr2:37869024-37899678	THP3	THP4	OK	6.38339	9.3227	0.546426	2.91009	5e-05	0.00284937	yes
P28946	XLOC_023694	RALA	chr7:39663151-39747723	THP3	THP4	OK	8.01807	11.7192	0.547552	2.68609	5e-05	0.00284937	yes
P18717	XLOC_014425	SGOL2	chr2:201390864-201448818	THP3	THP4	OK	6.43332	9.40812	0.548343	2.4229	5e-05	0.00284937	yes
P24049	XLOC_018670	ZNF141	chr4:331595-369394	THP3	THP4	OK	2.04519	2.99582	0.550718	2.1267	0.00015	0.00669227	yes
P26469	XLOC_020524	SERINC5	chr5:79407049-79551901	THP3	THP4	OK	1.1464	1.67996	0.551319	2.31843	5e-05	0.00284937	yes
P23914	XLOC_018510	GNB4	chr3:179113875-179169371	THP3	THP4	OK	6.9996	10.264	0.552249	3.03236	5e-05	0.00284937	yes
P29673	XLOC_024238	TWISTNB	chr7:19735084-19748660	THP3	THP4	OK	7.26738	10.6569	0.552278	2.84817	5e-05	0.00284937	yes
P5038	XLOC_003685	PRDX3	chr10:120927210-120938377	THP3	THP4	OK	71.3729	104.682	0.55257	2.14918	5e-05	0.00284937	yes
P22903	XLOC_017766	PTX3	chr3:156977531-157221415	THP3	THP4	OK	11.7997	17.3157	0.553326	2.63415	5e-05	0.00284937	yes
P1831	XLOC_001226	TSNAX	chr1:231664398-232177019	THP3	THP4	OK	11.6277	17.0639	0.553382	1.89226	0.00095	0.0262956	yes
P8799	XLOC_006446	ATP2B1	chr12:89981825-90049844	THP3	THP4	OK	2.94408	4.32113	0.553591	2.55793	5e-05	0.00284937	yes
P1071	XLOC_000759	ECM1	chr1:150480486-150486391	THP3	THP4	OK	46.5588	68.4228	0.555423	3.06199	5e-05	0.00284937	yes
P31774	XLOC_026103	SMC2	chr9:106856540-106903700	THP3	THP4	OK	6.98322	10.2645	0.555695	3.0061	5e-05	0.00284937	yes
P317	XLOC_000229	CD52	chr1:26608561-26647014	THP3	THP4	OK	163.988	241.043	0.555696	2.14365	0.0004	0.0143145	yes
P2623	XLOC_001788	PIGK	chr1:77554666-77685132	THP3	THP4	OK	4.03201	5.93277	0.557209	2.2135	0.0004	0.0143145	yes
P24830	XLOC_019268	DHX15	chr4:24529087-24586184	THP3	THP4	OK	35.7198	52.6357	0.559317	2.77724	5e-05	0.00284937	yes
P26252	XLOC_020329	LPCAT1	chr5:1461541-1524076	THP3	THP4	OK	28.8418	42.5643	0.561487	3.22883	5e-05	0.00284937	yes
P11520	XLOC_008875	NPTN	chr15:73735498-73925753	THP3	THP4	OK	24.3029	35.9251	0.563864	2.65147	5e-05	0.00284937	yes
P24380	XLOC_018926	SEPT11	chr4:77870866-77961293	THP3	THP4	OK	9.64727	14.2749	0.565288	2.13393	0.0006	0.0199946	yes
P8780	XLOC_006433	CCDC59	chr12:82746082-82873016	THP3	THP4	OK	23.3585	34.5792	0.565959	2.41403	5e-05	0.00284937	yes
P1529	XLOC_001028	C1orf21	chr1:184356149-184598155	THP3	THP4	OK	2.19063	3.24951	0.56888	2.68577	5e-05	0.00284937	yes
P28847	XLOC_023629	GPNMB	chr7:23286315-23314729	THP3	THP4	OK	41.6822	61.9178	0.570921	2.95711	5e-05	0.00284937	yes
P29871	XLOC_024408	BAZ1B	chr7:72854727-72936615	THP3	THP4	OK	9.29445	13.8067	0.570924	2.08407	0.0008	0.024112	yes
P8014	XLOC_005891	OAS3	chr12:113376237-113412215	THP3	THP4	OK	53.7729	79.9725	0.572625	2.55657	5e-05	0.00284937	yes
P2800	XLOC_001929	TRIM33	chr1:114935398-115053781	THP3	THP4	OK	3.31714	4.93628	0.573484	2.22041	0.0002	0.00837222	yes
P28825	XLOC_023612	AHR	chr7:17338275-17385775	THP3	THP4	OK	0.956884	1.42426	0.573796	2.16458	0.0002	0.00837222	yes
P3387	XLOC_002320	ASPM	chr1:197053256-197115824	THP3	THP4	OK	4.94917	7.37609	0.575672	2.51464	5e-05	0.00284937	yes
P6171	XLOC_004527	CCDC15	chr11:124824016-124911385	THP3	THP4	OK	1.13286	1.69007	0.577113	1.82586	0.0023	0.0470511	yes
P18523	XLOC_014274	SPOPL	chr2:139259349-139330880	THP3	THP4	OK	1.62836	2.43279	0.579187	2.47186	5e-05	0.00284937	yes
P30097	XLOC_024564	CCDC71L	chr7:106297210-106301634	THP3	THP4	OK	1.65662	2.47618	0.579869	2.21358	0.00035	0.0130413	yes
P25816	XLOC_020054	RAD50	chr5:131892615-131991846	THP3	THP4	OK	4.81882	7.2203	0.583377	1.75583	0.0015	0.0361359	yes
P9253	XLOC_006893	GPR180	chr13:95254103-95286899	THP3	THP4	OK	1.6316	2.45273	0.588106	2.43201	5e-05	0.00284937	yes
P27546	XLOC_021384	UFL1	chr6:96969701-97003151	THP3	THP4	OK	4.75503	7.16034	0.590573	2.81338	5e-05	0.00284937	yes
P2764	XLOC_001902	LRIF1	chr1:111489811-111506566	THP3	THP4	OK	5.26823	7.93372	0.59068	2.06365	0.00035	0.0130413	yes
P20048	XLOC_015433	HDLBP	chr2:242166641-242293444	THP3	THP4	OK	47.0034	70.8182	0.591355	1.85076	0.002	0.0431943	yes
P7871	XLOC_005791	NUDT4	chr12:93771698-93797024	THP3	THP4	OK	10.3843	15.6689	0.593502	2.10606	0.0001	0.0050048	yes
P12609	XLOC_009704	MEFV	chr16:3289947-3306627	THP3	THP4	OK	5.98049	9.03251	0.594864	2.19064	0.00015	0.00669227	yes
P19616	XLOC_015114	RND3	chr2:151324706-151344209	THP3	THP4	OK	1.68864	2.55399	0.596896	1.92327	0.0011	0.0291393	yes
P20680	XLOC_015991	THBD	chr20:23026269-23030301	THP3	THP4	OK	48.4222	73.3331	0.598796	3.5912	5e-05	0.00284937	yes
P3365	XLOC_002302	FAM129A	chr1:184760158-184943718	THP3	THP4	OK	5.95838	9.02872	0.599603	3.21416	5e-05	0.00284937	yes
P30543	XLOC_024972	ADAM9	chr8:38854504-38962779	THP3	THP4	OK	3.58667	5.44803	0.603089	2.55639	0.0001	0.0050048	yes
P22073	XLOC_017108	NAGA	chr22:42454162-42466846	THP3	THP4	OK	15.428	23.4395	0.603389	2.10025	0.0004	0.0143145	yes
P2605	XLOC_001775	LRRC40	chr1:70610484-70671361	THP3	THP4	OK	3.71695	5.67198	0.609734	2.81776	5e-05	0.00284937	yes
P5829	XLOC_004277	GAL	chr11:68451982-68458643	THP3	THP4	OK	27.5242	42.0087	0.609989	2.53004	0.0001	0.0050048	yes
P19283	XLOC_014812	PNPT1	chr2:55861197-55921045	THP3	THP4	OK	18.2518	27.8988	0.612159	2.0592	0.0016	0.0376097	yes
P12254	XLOC_009453	CKLF	chr16:66586465-66613038	THP3	THP4	OK	26.2754	40.2038	0.613616	2.20044	0.0005	0.0172119	yes
P10813	XLOC_008330	CTDSPL2	chr15:44719578-44821310	THP3	THP4	OK	4.97956	7.63468	0.616548	1.98205	0.00045	0.0156898	yes
P24244	XLOC_018812	N4BP2	chr4:40044536-40159872	THP3	THP4	OK	0.995762	1.52962	0.619303	2.76092	5e-05	0.00284937	yes
P20922	XLOC_016169	AURKA	chr20:54944438-54967351	THP3	THP4	OK	31.4186	48.2978	0.62034	2.27989	0.0001	0.0050048	yes
P3932	XLOC_002905	CDK1	chr10:62538088-62554746	THP3	THP4	OK	28.0315	43.1374	0.621889	2.16377	0.0002	0.00837222	yes
P7178	XLOC_005270	HSPA8	chr11:122928162-122933113	THP3	THP4	OK	617.632	951.2	0.623001	2.24556	0.0001	0.0050048	yes
P17461	XLOC_013440	PLAUR	chr19:44150008-44174498	THP3	THP4	OK	51.4043	79.2306	0.624168	3.15382	5e-05	0.00284937	yes
P18870	XLOC_014532	ACSL3	chr2:223725731-223809273	THP3	THP4	OK	8.80217	13.5671	0.624177	1.92466	0.0023	0.0470511	yes
P11043	XLOC_008482	RCN2	chr15:77223961-77242601	THP3	THP4	OK	14.0812	21.842	0.633336	2.85307	5e-05	0.00284937	yes
P23066	XLOC_017893	HES1	chr3:193853930-193856401	THP3	THP4	OK	4.60134	7.15534	0.636965	1.97489	0.0011	0.0291393	yes
P2511	XLOC_001708	NRD1	chr1:52082545-52344609	THP3	THP4	OK	36.5692	56.8761	0.637194	1.77175	0.0019	0.0417661	yes
P13441	XLOC_010413	CCL2	chr17:32582295-32584220	THP3	THP4	OK	41.5261	64.7972	0.641914	3.10358	5e-05	0.00284937	yes
P31220	XLOC_025572	TMEM55A	chr8:92006501-92053203	THP3	THP4	OK	3.9571	6.17793	0.64268	2.78136	5e-05	0.00284937	yes
P26506	XLOC_020556	ARRDC3	chr5:90664540-90716532	THP3	THP4	OK	1.51411	2.36631	0.644172	2.40975	0.0001	0.0050048	yes
P1692	XLOC_001136	HSD11B1	chr1:209859524-209908295	THP3	THP4	OK	11.061	17.3195	0.646918	2.92501	5e-05	0.00284937	yes
P27024	XLOC_020995	CAP2	chr6:17393735-17558023	THP3	THP4	OK	1.99431	3.12305	0.647065	2.51223	5e-05	0.00284937	yes
P19200	XLOC_014751	EIF2AK2	chr2:37331420-37384190	THP3	THP4	OK	17.0515	26.7214	0.648094	2.43633	5e-05	0.00284937	yes
P16827	XLOC_013000	DOHH	chr19:3490818-3500938	THP3	THP4	OK	9.15794	14.3527	0.648227	2.45642	5e-05	0.00284937	yes
P7943	XLOC_005845	C12orf75	chr12:105724413-105765296	THP3	THP4	OK	6.66782	10.4594	0.649515	2.64245	5e-05	0.00284937	yes
P22410	XLOC_017369	LARS2	chr3:45430074-45590400	THP3	THP4	OK	2.86099	4.4952	0.651872	1.85078	0.00185	0.041337	yes
P6996	XLOC_005139	CHORDC1	chr11:89933596-89956532	THP3	THP4	OK	19.0851	30.0612	0.655458	2.77463	5e-05	0.00284937	yes
P20966	XLOC_016205	DIDO1	chr20:61509005-61569304	THP3	THP4	OK	7.12633	11.2315	0.656317	2.27226	0.0002	0.00837222	yes
P24893	XLOC_019315	SGCB	chr4:52886860-52904485	THP3	THP4	OK	1.26486	1.99783	0.659451	2.34284	5e-05	0.00284937	yes
P8038	XLOC_005910	SUDS3	chr12:118814357-118855840	THP3	THP4	OK	5.90302	9.34192	0.662265	2.1608	0.0003	0.0115266	yes
P10815	XLOC_008331	EIF3J	chr15:44829265-44955876	THP3	THP4	OK	29.4959	46.7577	0.664689	2.03948	0.0017	0.0391462	yes
P17691	XLOC_013612	NKG7	chr19:51874831-51876254	THP3	THP4	OK	24.9754	39.6013	0.66504	2.37676	5e-05	0.00284937	yes
P27353	XLOC_021235	UBR2	chr6:42531759-42661243	THP3	THP4	OK	2.92069	4.63655	0.666744	2.30761	5e-05	0.00284937	yes
P13846	XLOC_010691	PITPNC1	chr17:65373396-65693379	THP3	THP4	OK	0.864318	1.37995	0.674982	2.34412	0.00015	0.00669227	yes
P25032	XLOC_019396	HNRNPD	chr4:83273587-83295174	THP3	THP4	OK	80.788	129.417	0.679819	1.85269	0.00135	0.033291	yes
P18753	XLOC_014436	FZD7	chr2:202899309-202903160	THP3	THP4	OK	1.27777	2.06383	0.691698	2.12521	0.0006	0.0199946	yes
P12356	XLOC_009509	SF3B3	chr16:70557690-70611571	THP3	THP4	OK	7.88611	12.7652	0.694831	2.87796	5e-05	0.00284937	yes
P2699	XLOC_001855	DPYD	chr1:97543299-98386615	THP3	THP4	OK	4.41873	7.15529	0.695378	2.01326	0.0019	0.0417661	yes
P5631	XLOC_004156	INCENP	chr11:61891444-61922920	THP3	THP4	OK	9.4756	15.3485	0.695807	1.99312	0.0011	0.0291393	yes
P24583	XLOC_019072	SMARCA5	chr4:144434615-144478642	THP3	THP4	OK	9.05529	14.6962	0.698612	2.4957	5e-05	0.00284937	yes
P29346	XLOC_023973	TES	chr7:115850546-115898837	THP3	THP4	OK	4.97419	8.07639	0.69925	1.84183	0.0016	0.0376097	yes
P6103	XLOC_004475	ARCN1	chr11:118443101-118473747	THP3	THP4	OK	11.0391	17.9432	0.700816	1.86303	0.00135	0.033291	yes
P32535	XLOC_026676	PTGR1	chr9:114287438-114362135	THP3	THP4	OK	15.3949	25.0367	0.701589	1.84549	0.0017	0.0391462	yes
P2509	XLOC_001707	EPS15	chr1:51819934-51984995	THP3	THP4	OK	4.45763	7.25252	0.702206	2.39526	5e-05	0.00284937	yes
P3398	XLOC_002330	KIF14	chr1:200520624-200589862	THP3	THP4	OK	4.17833	6.80951	0.704624	2.02253	0.00085	0.0248997	yes
P15977	XLOC_012312	RAB8A	chr19:16222489-16269384	THP3	THP4	OK	21.3961	34.8845	0.705242	2.21691	0.00025	0.00994355	yes
P103	XLOC_000073	SPSB1	chr1:9352940-9429590	THP3	THP4	OK	1.49405	2.43667	0.705683	2.29616	0.00025	0.00994355	yes
P286	XLOC_000211	CLIC4	chr1:25071759-25170815	THP3	THP4	OK	10.7587	17.5605	0.706834	2.63261	5e-05	0.00284937	yes
P11421	XLOC_008801	ANXA2	chr15:60639349-60690185	THP3	THP4	OK	109.491	179.309	0.711642	4.23723	5e-05	0.00284937	yes
P30096	XLOC_024563	NAMPT	chr7:105888731-105925638	THP3	THP4	OK	7.88802	12.9281	0.712774	3.77747	5e-05	0.00284937	yes
P24297	XLOC_018859	SRP72	chr4:57333761-57369847	THP3	THP4	OK	15.3932	25.2457	0.713749	2.29225	5e-05	0.00284937	yes
P31187	XLOC_025539	PAG1	chr8:81880045-82024303	THP3	THP4	OK	2.63499	4.32266	0.714124	3.68727	5e-05	0.00284937	yes
P16063	XLOC_012370	ZNF101	chr19:19778961-19794315	THP3	THP4	OK	2.90014	4.7616	0.715324	2.07801	0.00075	0.0229105	yes
P21193	XLOC_016417	HSPA13	chr21:15743436-15755509	THP3	THP4	OK	3.04664	5.02421	0.721678	3.37348	5e-05	0.00284937	yes
P25008	XLOC_019384	NUP54	chr4:77035811-77069668	THP3	THP4	OK	6.85007	11.3008	0.72223	2.22269	0.0002	0.00837222	yes
P10637	XLOC_008082	WARS	chr14:100800071-100842680	THP3	THP4	OK	17.9673	29.6646	0.723371	1.79702	0.002	0.0431943	yes
P31254	XLOC_025604	STK3	chr8:99466858-99964332	THP3	THP4	OK	3.48971	5.76249	0.723585	1.96178	0.00225	0.0466617	yes
P17766	XLOC_013659	MBOAT7	chr19:54677105-54693733	THP3	THP4	OK	14.0358	23.2299	0.726868	2.0016	0.0011	0.0291393	yes
P32614	XLOC_026731	RC3H2	chr9:125611731-125667562	THP3	THP4	OK	1.34652	2.23411	0.73046	1.88303	0.00115	0.0300529	yes
P9001	XLOC_006590	OASL	chr12:121458094-121477045	THP3	THP4	OK	9.05759	15.043	0.731897	2.26039	0.00045	0.0156898	yes
P25004	XLOC_019382	CXCL10	chr4:76932332-77033955	THP3	THP4	OK	73.4022	122.078	0.733909	3.92864	5e-05	0.00284937	yes
P14757	XLOC_011373	TRIM25	chr17:54964745-54991409	THP3	THP4	OK	16.3145	27.144	0.734481	2.45953	5e-05	0.00284937	yes
P12892	XLOC_009943	FAM192A	chr16:57186377-57219976	THP3	THP4	OK	15.5306	25.8953	0.737575	1.76163	0.0023	0.0470511	yes
P8384	XLOC_006156	BCAT1	chr12:24962957-25102393	THP3	THP4	OK	2.9224	4.87484	0.738202	2.14105	5e-05	0.00284937	yes
P5324	XLOC_003944	GTF2H1	chr11:18343815-18388590	THP3	THP4	OK	10.7549	17.9488	0.738896	2.7456	5e-05	0.00284937	yes
P24661	XLOC_019129	CPE	chr4:166300096-166419482	THP3	THP4	OK	3.84377	6.41843	0.739698	3.09251	5e-05	0.00284937	yes
P19799	XLOC_015246	GTF3C3	chr2:197627755-197664492	THP3	THP4	OK	3.82397	6.38619	0.739885	1.72773	0.0021	0.0447835	yes
P29387	XLOC_024011	CALU	chr7:128349114-128415844	THP3	THP4	OK	11.9943	20.1188	0.746198	2.55306	5e-05	0.00284937	yes
P32474	XLOC_026615	ZNF367	chr9:99148224-99180669	THP3	THP4	OK	4.17687	7.01215	0.747437	2.24621	0.0001	0.0050048	yes
P31668	XLOC_026010	PSAT1	chr9:80911990-80945009	THP3	THP4	OK	8.66136	14.5561	0.748954	2.60809	5e-05	0.00284937	yes
P24436	XLOC_018963	HERC5	chr4:89378267-89427319	THP3	THP4	OK	6.9591	11.7137	0.751226	3.7143	5e-05	0.00284937	yes
P1347	XLOC_000915	TOMM40L	chr1:161195728-161208000	THP3	THP4	OK	8.44148	14.2116	0.751497	1.98278	0.0018	0.0407569	yes
P189	XLOC_000137	PLEKHM2	chr1:16010826-16061402	THP3	THP4	OK	13.8673	23.3716	0.753074	1.8156	0.0012	0.030825	yes
P33056	XLOC_027112	PLP2	chrX:49019180-49042853	THP3	THP4	OK	29.7735	50.2255	0.754393	2.74577	5e-05	0.00284937	yes
P31752	XLOC_026089	TGFBR1	chr9:101867370-101916473	THP3	THP4	OK	8.0562	13.6507	0.760808	2.16923	0.00015	0.00669227	yes
P20224	XLOC_015643	TPX2	chr20:30326903-30389803	THP3	THP4	OK	24.99	42.5632	0.768257	2.34157	0.0002	0.00837222	yes
P19705	XLOC_015177	SLC25A12	chr2:172639914-172750816	THP3	THP4	OK	2.33733	3.98892	0.771136	2.41531	0.00025	0.00994355	yes
P13020	XLOC_010040	GLG1	chr16:74481325-74641042	THP3	THP4	OK	4.20526	7.19073	0.773943	3.01168	5e-05	0.00284937	yes
P29019	XLOC_023741	GBAS	chr7:56032269-56067980	THP3	THP4	OK	11.1266	19.0484	0.775664	2.81539	5e-05	0.00284937	yes
P18260	XLOC_014081	GNLY	chr2:85921413-85926095	THP3	THP4	OK	21.5878	36.9726	0.776237	2.67685	5e-05	0.00284937	yes
P3769	XLOC_002790	ARL5B	chr10:18948312-18966940	THP3	THP4	OK	0.861007	1.47499	0.776606	2.22561	0.0003	0.0115266	yes
P23347	XLOC_018095	PRKAR2A	chr3:48788092-48885270	THP3	THP4	OK	3.01427	5.16685	0.777477	2.97407	5e-05	0.00284937	yes
P8266	XLOC_006075	A2M	chr12:9217772-9268558	THP3	THP4	OK	1.21044	2.08057	0.78145	2.8415	5e-05	0.00284937	yes
P17945	XLOC_013846	RHOB	chr2:20646831-20649204	THP3	THP4	OK	5.2405	9.00899	0.78166	3.41922	5e-05	0.00284937	yes
P486	XLOC_000335	ZMPSTE24	chr1:40723721-40759980	THP3	THP4	OK	32.4556	55.8148	0.78218	2.30133	0.0003	0.0115266	yes
P26859	XLOC_020803	KCNMB1	chr5:169780490-170163637	THP3	THP4	OK	12.025	20.7884	0.78974	2.11083	0.00065	0.0208415	yes
P19951	XLOC_015357	AP1S3	chr2:224620046-224702324	THP3	THP4	OK	6.06641	10.4935	0.790578	3.24372	5e-05	0.00284937	yes
P25015	XLOC_019390	PAQR3	chr4:79839093-79860582	THP3	THP4	OK	1.59024	2.75636	0.79352	3.03901	5e-05	0.00284937	yes
P22732	XLOC_017627	PARP14	chr3:122399671-122449689	THP3	THP4	OK	7.52807	13.051	0.793808	1.9547	0.0009	0.0256983	yes
P4863	XLOC_003571	PDLIM1	chr10:96997324-97050905	THP3	THP4	OK	10.3624	18.0186	0.798133	2.00471	0.0014	0.0342747	yes
P6275	XLOC_004619	PHLDA2	chr11:2949502-2950650	THP3	THP4	OK	29.4329	51.2077	0.798929	3.40373	5e-05	0.00284937	yes
P20795	XLOC_016087	MAFB	chr20:39314487-39317880	THP3	THP4	OK	6.07402	10.5759	0.800054	3.73239	5e-05	0.00284937	yes
P11418	XLOC_008797	MYO1E	chr15:59428167-59665071	THP3	THP4	OK	1.78933	3.11573	0.800154	2.09159	0.00095	0.0262956	yes
P10632	XLOC_008077	SETD3	chr14:99864020-99947226	THP3	THP4	OK	13.2567	23.0873	0.800379	1.84607	0.0015	0.0361359	yes
P13993	XLOC_010805	CCDC137	chr17:79633735-79640936	THP3	THP4	OK	18.9793	33.1439	0.804314	2.42389	0.00045	0.0156898	yes
P20331	XLOC_015723	TOP1	chr20:39657461-39804357	THP3	THP4	OK	15.0012	26.2148	0.805301	2.23627	0.00045	0.0156898	yes
P11188	XLOC_008627	NIPA2	chr15:23004543-23034427	THP3	THP4	OK	19.913	34.8657	0.808099	2.90359	5e-05	0.00284937	yes
P23900	XLOC_018496	TNFSF10	chr3:172223297-172241297	THP3	THP4	OK	4.87787	8.55982	0.811328	2.20695	0.0002	0.00837222	yes
P765	XLOC_000525	NEXN	chr1:78347032-78409578	THP3	THP4	OK	8.31948	14.6349	0.81485	3.93476	5e-05	0.00284937	yes
P3750	XLOC_002779	PTER	chr10:16478941-16564004	THP3	THP4	OK	4.00351	7.09473	0.825483	2.46606	5e-05	0.00284937	yes
P12130	XLOC_009356	TGFB1I1	chr16:31483475-31489281	THP3	THP4	OK	7.09414	12.6646	0.836105	2.24097	0.00095	0.0262956	yes
P26797	XLOC_020748	ANXA6	chr5:150479121-150537443	THP3	THP4	OK	23.2709	41.5689	0.836979	2.12735	0.0002	0.00837222	yes
P3206	XLOC_002183	CD244	chr1:160799796-160832692	THP3	THP4	OK	3.48477	6.22661	0.837385	1.88561	0.0019	0.0417661	yes
P28453	XLOC_022041	MMS22L	chr6:97372495-98156793	THP3	THP4	OK	1.45344	2.59903	0.838506	2.13972	0.00055	0.01879	yes
P11563	XLOC_008902	CSPG4	chr15:75966662-76005189	THP3	THP4	OK	2.75521	4.92735	0.838651	4.00463	5e-05	0.00284937	yes
P10608	XLOC_008055	DDX24	chr14:94517248-94547558	THP3	THP4	OK	30.4074	54.4914	0.841609	3.07994	5e-05	0.00284937	yes
P31484	XLOC_025856	JAK2	chr9:4985244-5128246	THP3	THP4	OK	2.45371	4.41156	0.846328	2.11214	0.00075	0.0229105	yes
P20199	XLOC_015611	XRN2	chr20:21283941-21370463	THP3	THP4	OK	9.7635	17.5821	0.848637	2.38497	5e-05	0.00284937	yes
P6946	XLOC_005111	NARS2	chr11:78147006-78285909	THP3	THP4	OK	2.20976	3.98665	0.851287	2.46851	0.00015	0.00669227	yes
P6893	XLOC_005076	RAB6A	chr11:73386682-73472201	THP3	THP4	OK	4.24931	7.70241	0.858081	2.03746	0.0004	0.0143145	yes
P14424	XLOC_011120	CCL5	chr17:34198495-34207377	THP3	THP4	OK	86.1867	156.708	0.862545	4.924	5e-05	0.00284937	yes
P30413	XLOC_024891	LPL	chr8:19796581-19824770	THP3	THP4	OK	2.36406	4.34926	0.879503	3.73282	5e-05	0.00284937	yes
P19519	XLOC_015036	IL1B	chr2:113587336-113594356	THP3	THP4	OK	10.0565	18.6096	0.887912	4.22484	5e-05	0.00284937	yes
P18423	XLOC_014196	IL1RN	chr2:113875469-113891593	THP3	THP4	OK	61.8928	114.8	0.89128	4.79714	5e-05	0.00284937	yes
P6208	XLOC_004558	ADAMTS15	chr11:130318868-130346539	THP3	THP4	OK	0.807236	1.50663	0.900265	2.80473	5e-05	0.00284937	yes
P747	XLOC_000511	TYW3	chr1:75171171-75232360	THP3	THP4	OK	4.33961	8.19607	0.917368	2.09563	0.0012	0.030825	yes
P15405	XLOC_011916	NPC1	chr18:21083433-21166581	THP3	THP4	OK	7.66137	14.566	0.926931	2.56599	0.0001	0.0050048	yes
P25466	XLOC_019807	NIPBL	chr5:36876860-37065921	THP3	THP4	OK	2.44826	4.65494	0.927008	2.16343	0.001	0.0272897	yes
P15143	XLOC_011727	RBBP8	chr18:20513294-20606449	THP3	THP4	OK	4.2298	8.04924	0.928264	2.10575	0.00025	0.00994355	yes
P8640	XLOC_006334	CS	chr12:56665448-56727837	THP3	THP4	OK	17.3756	33.0691	0.928415	2.34175	0.00015	0.00669227	yes
P23051	XLOC_017881	IL1RAP	chr3:190231839-190374986	THP3	THP4	OK	1.31352	2.49999	0.928486	3.61712	5e-05	0.00284937	yes
P24016	XLOC_018590	TFRC	chr3:195753991-195809032	THP3	THP4	OK	4.77246	9.08444	0.928664	2.27041	5e-05	0.00284937	yes
P11115	XLOC_008553	ISG20	chr15:89178867-89199575	THP3	THP4	OK	4.20976	8.04372	0.934125	2.95948	5e-05	0.00284937	yes
P1394	XLOC_000937	NUF2	chr1:163291671-163325559	THP3	THP4	OK	15.4904	29.6064	0.934535	2.79354	5e-05	0.00284937	yes
P11417	XLOC_008796	SLTM	chr15:59171184-59225852	THP3	THP4	OK	9.96844	19.1075	0.938698	1.74527	0.00235	0.0478574	yes
P23469	XLOC_018177	FAM208A	chr3:56591183-56717230	THP3	THP4	OK	3.38577	6.56644	0.955629	2.41533	0.00015	0.00669227	yes
P22269	XLOC_017281	UBE2E1	chr3:23845514-23933131	THP3	THP4	OK	9.8873	19.1845	0.956296	2.26494	0.00015	0.00669227	yes
P19958	XLOC_015361	CUL3	chr2:225334866-225450114	THP3	THP4	OK	4.32446	8.4366	0.96414	2.3223	0.00085	0.0248997	yes
P5613	XLOC_004144	TMEM216	chr11:61159831-61166335	THP3	THP4	OK	7.89504	15.4083	0.964689	2.43194	0.00105	0.0283124	yes
P12299	XLOC_009473	CTCF	chr16:67596309-67673088	THP3	THP4	OK	6.76997	13.2209	0.965604	2.67125	5e-05	0.00284937	yes
P23670	XLOC_018326	HEG1	chr3:124684553-124774802	THP3	THP4	OK	0.971254	1.90181	0.969452	4.25235	5e-05	0.00284937	yes
P23444	XLOC_018160	NEK4	chr3:52744412-52804965	THP3	THP4	OK	2.30241	4.51865	0.972744	2.10075	0.00065	0.0208415	yes
P24352	XLOC_018906	CXCL8	chr4:74606222-74609435	THP3	THP4	OK	3.96034	7.92148	1.00014	3.52726	5e-05	0.00284937	yes
P15982	XLOC_012315	KLF2	chr19:16435650-16438339	THP3	THP4	OK	7.41385	15.1671	1.03265	3.46128	5e-05	0.00284937	yes
P9715	XLOC_007343	DCAF11	chr14:24583905-24594543	THP3	THP4	OK	4.87748	10.0868	1.04826	1.84949	0.0008	0.024112	yes
P18403	XLOC_014187	TTL	chr2:113239742-113290244	THP3	THP4	OK	1.11293	2.31485	1.05656	1.9442	0.00065	0.0208415	yes
P25248	XLOC_019553	OTUD4	chr4:146054801-146100832	THP3	THP4	OK	2.81635	5.87746	1.06137	2.46048	5e-05	0.00284937	yes
P33792	XLOC_027651	SMC1A	chrX:53401069-53449677	THP3	THP4	OK	6.31751	13.2569	1.06931	2.16289	0.00045	0.0156898	yes
P25540	XLOC_019861	IPO11	chr5:61708572-61924558	THP3	THP4	OK	0.75482	1.61421	1.09662	1.89155	0.0018	0.0407569	yes
P4545	XLOC_003342	ACBD5	chr10:27484142-27531068	THP3	THP4	OK	1.44831	3.14671	1.11948	1.90209	0.00095	0.0262956	yes
P7784	XLOC_005720	TMEM5	chr12:64173582-64215936	THP3	THP4	OK	2.24893	4.90279	1.12436	2.02131	0.0023	0.0470511	yes
P24186	XLOC_018773	NCAPG	chr4:17812435-18023483	THP3	THP4	OK	7.13875	15.7233	1.13916	2.7999	5e-05	0.00284937	yes
P32240	XLOC_026416	B4GALT1	chr9:33110638-33179981	THP3	THP4	OK	5.00957	11.0997	1.14776	2.69261	5e-05	0.00284937	yes
P26458	XLOC_020516	AP3B1	chr5:77298126-77590579	THP3	THP4	OK	5.29322	11.899	1.16862	3.1533	5e-05	0.00284937	yes
P8255	XLOC_006065	C3AR1	chr12:8210918-8218955	THP3	THP4	OK	3.13677	7.05256	1.16886	4.67288	5e-05	0.00284937	yes
P24632	XLOC_019109	TDO2	chr4:156824844-156841558	THP3	THP4	OK	0.794626	1.80398	1.18283	2.0488	0.002	0.0431943	yes
P26822	XLOC_020768	HAVCR2	chr5:156512842-156536248	THP3	THP4	OK	0.854542	1.94345	1.1854	2.86092	0.0001	0.0050048	yes
P18412	XLOC_014190	SLC20A1	chr2:113403433-113421400	THP3	THP4	OK	4.38108	10.0808	1.20224	2.21148	0.00135	0.033291	yes
P21220	XLOC_016437	ADAMTS1	chr21:28208605-28217728	THP3	THP4	OK	2.17057	5.00931	1.20654	3.27997	5e-05	0.00284937	yes
P2522	XLOC_001714	COA7	chr1:53149928-53164038	THP3	THP4	OK	4.05798	9.40337	1.21242	1.7223	0.00175	0.0399583	yes
P30679	XLOC_025093	RIPK2	chr8:90769974-90803292	THP3	THP4	OK	2.06581	4.88081	1.24041	2.08312	0.0004	0.0143145	yes
P34260	XLOC_028055	ZFY	chrY:2803111-2850547	THP3	THP4	OK	0.830289	1.9827	1.25578	2.65393	5e-05	0.00284937	yes
P19306	XLOC_014843	SPRED2	chr2:65537984-65659656	THP3	THP4	OK	1.25525	3.00141	1.25767	2.01532	0.001	0.0272897	yes
P18912	XLOC_014552	PSMD1	chr2:231921577-232037540	THP3	THP4	OK	10.8903	26.4223	1.27871	2.05403	0.0017	0.0391462	yes
P8420	XLOC_006178	FAM60A	chr12:31433463-31479159	THP3	THP4	OK	3.10837	7.60612	1.291	2.47562	5e-05	0.00284937	yes
P24305	XLOC_018870	STAP1	chr4:68424445-68472616	THP3	THP4	OK	1.24647	3.08664	1.30819	2.83914	0.0001	0.0050048	yes
P4442	XLOC_003259	KLF6	chr10:3818187-3827473	THP3	THP4	OK	1.9131	4.77173	1.3186	2.01659	0.00045	0.0156898	yes
P30769	XLOC_025167	TBC1D31	chr8:124084919-124164392	THP3	THP4	OK	2.19427	5.53428	1.33465	2.98391	5e-05	0.00284937	yes
P14440	XLOC_011127	CCL3	chr17:34415572-34417506	THP3	THP4	OK	15.2155	38.7488	1.34861	4.36446	5e-05	0.00284937	yes
P26051	XLOC_020174	TCOF1	chr5:149737201-149780052	THP3	THP4	OK	2.16031	5.60175	1.37464	1.90029	0.00185	0.041337	yes
P10394	XLOC_007912	DLGAP5	chr14:55614755-55658396	THP3	THP4	OK	3.39348	8.87369	1.38677	2.03639	0.0007	0.0219263	yes
P18149	XLOC_013994	UGP2	chr2:64068097-64119007	THP3	THP4	OK	4.12919	11.0393	1.41872	1.88864	0.0012	0.030825	yes
P7721	XLOC_005681	ESYT1	chr12:56521944-56538518	THP3	THP4	OK	2.67459	7.26039	1.44073	2.10389	0.00145	0.0350559	yes
P3629	XLOC_002535	FH	chr1:241660856-241683085	THP3	THP4	OK	7.83604	21.3755	1.44776	2.3033	0.0004	0.0143145	yes
P4998	XLOC_003653	XPNPEP1	chr10:111624521-111683311	THP3	THP4	OK	6.07941	16.6431	1.45292	2.49307	0.0003	0.0115266	yes
P13319	XLOC_010290	ADORA2B	chr17:15843539-15879302	THP3	THP4	OK	1.08434	3.02403	1.47965	2.25327	0.0012	0.030825	yes
P26010	XLOC_020146	RBM27	chr5:145583162-145668784	THP3	THP4	OK	1.95868	5.6111	1.51841	3.40415	5e-05	0.00284937	yes
P29900	XLOC_024425	POM121C	chr7:75039604-75115565	THP3	THP4	OK	0.736731	2.13733	1.5366	2.00022	0.0024	0.0486565	yes
P28603	XLOC_022137	SGK1	chr6:134490383-134639196	THP3	THP4	OK	4.39443	12.9722	1.56167	2.64035	0.00015	0.00669227	yes
P20784	XLOC_016073	RBL1	chr20:35624608-35724403	THP3	THP4	OK	1.19573	3.57122	1.57853	2.53735	0.0001	0.0050048	yes
P10790	XLOC_008315	HAUS2	chr15:42841010-42862190	THP3	THP4	OK	1.58775	4.77243	1.58774	1.95641	0.00095	0.0262956	yes
P12910	XLOC_009955	CNOT1	chr16:58549382-58663790	THP3	THP4	OK	7.98331	24.2663	1.60389	2.88858	0.00015	0.00669227	yes
P23581	XLOC_018263	KIAA1524	chr3:108268717-108413693	THP3	THP4	OK	1.7685	6.10925	1.78846	2.76561	0.0001	0.0050048	yes
P11496	XLOC_008858	TLE3	chr15:70340129-70390256	THP3	THP4	OK	1.82358	6.48302	1.8299	2.46459	0.0002	0.00837222	yes
P1545	XLOC_001043	RGS1	chr1:192544856-192549159	THP3	THP4	OK	1.01463	3.7634	1.89108	3.38791	5e-05	0.00284937	yes
P8179	XLOC_006022	FOXM1	chr12:2945981-2998762	THP3	THP4	OK	4.10657	16.915	2.0423	2.58189	0.00065	0.0208415	yes
P31720	XLOC_026054	FAM120A	chr9:96204009-96328397	THP3	THP4	OK	2.4942	11.2208	2.16952	3.23048	5e-05	0.00284937	yes
P13462	XLOC_010431	CCL4	chr17:34431219-34433014	THP3	THP4	OK	4.13321	20.5287	2.31231	2.71566	0.0023	0.0470511	yes
P13794	XLOC_010648	DHX40	chr17:57642885-57685713	THP3	THP4	OK	0.587363	3.38816	2.52818	3.71142	5e-05	0.00284937	yes
P27958	XLOC_021691	HIST1H3B	chr6:26031816-26032288	THP3	THP4	OK	2.87823	0	-inf	-nan	0.00135	0.033291	yes
